# Supplementary material for: 3,4-Diaminopyridinium 2-carboxy-4,6-dinitrophenolate
Source: Acta Crystallogr Sect E Struct Rep Online. 2010 Oct 9;66(Pt 11):o2747. doi: 10.1107/S1600536810038936 (PMC3009103; doi:10.1107/S1600536810038936)
Supplement: Supplementary file 1 [file e-66-o2747-sup1.cif]

##############################################################################
###                                                                        ###
###        Electronic paper (Acta Crystallographica Section E)             ###
###                                                                        ###
##############################################################################
#                                                                            #
# This CIF contains the data in a paper accepted for publication in Acta     #
# Crystallographica Section E. It conforms to the requirements of Notes      #
# for Authors for Section E, and has been peer reviewed under the auspices   #
# of the IUCr Commission on Journals.                                        #
#                                                                            #
# Full details of the Crystallographic Information File format               #
# are given in the paper "The Crystallographic Information File (CIF):       #
# a New Standard Archive File for Crystallography" by S. R. Hall, F. H.      #
# Allen and I. D. Brown [Acta Cryst. (1991), A47, 655-685].                  #
#                                                                            #
# The current version of the core CIF dictionary is obtainable from          #
# ftp://ftp.iucr.org/pub/cif_core.dic. The current version number is 2.4.    #
#                                                                            #
# Software is freely available for graphical display of the structure(s) in  #
# this CIF.  For information consult the CIF home page http://www.iucr.org/  #
# cif/home.html                                                              #
#                                                                            #
# This file may be used for bona fide research purposes within the           #
# scientific community so long as proper attribution is given to the journal # 
# article from which it was obtained.                                        #
#                                                                            #
##############################################################################
                                             
data_global
_audit_creation_method     'form.cif (version 2.0)'
_journal_data_validation_number     ?
_journal_date_recd_electronic     2010-09-28
_journal_date_accepted     2010-09-29
_journal_name_full     'Acta Crystallographica, Section E'
_journal_year     2010
_journal_volume     66
_journal_issue     11
_journal_page_first     o2747
_journal_page_last     o2747
_journal_paper_category     QO
_journal_coeditor_code     HB5660
_publ_contact_author_name     'Prof. Fun, Hoong-Kun'
_publ_contact_author_address
;
      X-ray Crystallography Unit
      School of Physics
      Universiti Sains Malaysia
      11800 USM, Penang
      MALAYSIA
;
_publ_contact_author_email     'hkfun@usm.my'
_publ_contact_author_fax     '604 6579150'
_publ_contact_author_phone     '604 6533652'
_publ_section_title
;
3,4-Diaminopyridinium 2-carboxy-4,6-dinitrophenolate
;
loop_
    _publ_author_name
    _publ_author_footnote
    _publ_author_address
    'Madhukar Hemamalini' ?
;
      X-ray Crystallography Unit
      School of Physics
      Universiti Sains Malaysia
      11800 USM, Penang
      Malaysia
;
    'Hoong-Kun Fun'
;
      Thomson Reuters ResearcherID: A-3561-2009.
;
;
      X-ray Crystallography Unit
      School of Physics
      Universiti Sains Malaysia
      11800 USM, Penang
      Malaysia
;
data_I
_audit_creation_method     SHELXL-97
_chemical_name_systematic
;
3,4-Diaminopyridinium 2-carboxy-4,6-dinitrophenolate
;
_chemical_name_common     ?
_chemical_formula_moiety     'C5 H8 N3 +, C7 H3 N2 O7 -'
_chemical_formula_sum     'C12 H11 N5 O7'
_chemical_formula_iupac     'C5 H8 N3 +, C7 H3 N2 O7 -'
_chemical_formula_weight     337.26
_chemical_melting_point     ?
_symmetry_cell_setting     monoclinic
_symmetry_space_group_name_H-M     'P 21/c'
_symmetry_space_group_name_Hall     '-P 2ybc'
loop_
    _symmetry_equiv_pos_as_xyz
    'x, y, z'
    '-x, y+1/2, -z+1/2'
    '-x, -y, -z'
    'x, -y-1/2, z-1/2'
_cell_length_a     9.1187(4)
_cell_length_b     11.3569(5)
_cell_length_c     13.1343(6)
_cell_angle_alpha     90.00
_cell_angle_beta     98.204(4)
_cell_angle_gamma     90.00
_cell_volume     1346.27(10)
_cell_formula_units_Z     4
_cell_measurement_reflns_used     2307
_cell_measurement_theta_min     2.38
_cell_measurement_theta_max     28.61
_cell_measurement_temperature     100.00(10)
_exptl_crystal_description     needle
_exptl_crystal_colour     yellow
_exptl_crystal_size_max     0.52
_exptl_crystal_size_mid     0.11
_exptl_crystal_size_min     0.10
_exptl_crystal_density_diffrn     1.664
_exptl_crystal_density_meas     ?
_exptl_crystal_density_method     'not measured'
_exptl_crystal_F_000     696
_exptl_absorpt_coefficient_mu     0.140
_exptl_absorpt_correction_type     multi-scan
_exptl_absorpt_process_details     '(SADABS; Bruker, 2009)'
_exptl_absorpt_correction_T_min     0.9309
_exptl_absorpt_correction_T_max     0.9863
_exptl_special_details
;
The crystal was placed in the cold stream of an Oxford Cryosystems Cobra
open-flow nitrogen cryostat (Cosier & Glazer, 1986) operating at
100.0(1) K.
;
_diffrn_ambient_temperature     100.00(10)
_diffrn_radiation_type     MoK\a
_diffrn_radiation_wavelength     0.71073
_diffrn_radiation_source     'fine-focus sealed tube'
_diffrn_radiation_monochromator     graphite
_diffrn_measurement_device_type
;
Bruker SMART APEXII CCD area-detector
;
_diffrn_measurement_method     '\f and \w scans'
_diffrn_detector_area_resol_mean     .
_diffrn_reflns_number     10195
_diffrn_reflns_av_R_equivalents     0.0637
_diffrn_reflns_av_sigmaI/netI     0.0656
_diffrn_reflns_theta_min     2.26
_diffrn_reflns_theta_max     26.50
_diffrn_reflns_theta_full     26.50
_diffrn_measured_fraction_theta_max     0.997
_diffrn_measured_fraction_theta_full     0.997
_diffrn_reflns_limit_h_min     -11
_diffrn_reflns_limit_h_max     11
_diffrn_reflns_limit_k_min     -14
_diffrn_reflns_limit_k_max     14
_diffrn_reflns_limit_l_min     -16
_diffrn_reflns_limit_l_max     16
_diffrn_standards_number     0
_diffrn_standards_interval_count     .
_diffrn_standards_interval_time     .
_diffrn_standards_decay_%     ?
_refine_special_details
;
 Refinement of F^2^ against ALL reflections.  The weighted R-factor wR and
 goodness of fit S are based on F^2^, conventional R-factors R are based
 on F, with F set to zero for negative F^2^. The threshold expression of
 F^2^ > 2\s(F^2^) is used only for calculating R-factors(gt) etc. and is
 not relevant to the choice of reflections for refinement.  R-factors based
 on F^2^ are statistically about twice as large as those based on F, and R-
 factors based on ALL data will be even larger.
;
_reflns_number_total     2785
_reflns_number_gt     1979
_reflns_threshold_expression     I>2\s(I)
_refine_ls_structure_factor_coef     Fsqd
_refine_ls_matrix_type     full
_refine_ls_R_factor_all     0.1047
_refine_ls_R_factor_gt     0.0702
_refine_ls_wR_factor_gt     0.1486
_refine_ls_wR_factor_ref     0.1622
_refine_ls_goodness_of_fit_ref     1.117
_refine_ls_restrained_S_all     1.020
_refine_ls_number_reflns     2785
_refine_ls_number_parameters     279
_refine_ls_number_restraints     526
_refine_ls_hydrogen_treatment     constr
_refine_ls_weighting_scheme     calc
_refine_ls_weighting_details
         'calc w=1/[\s^2^(Fo^2^)+(0.0439P)^2^+2.4565P] where P=(Fo^2^+2Fc^2^)/3'
_atom_sites_solution_hydrogens     geom
_atom_sites_solution_primary     direct
_atom_sites_solution_secondary     difmap
_refine_ls_shift/su_max     0.000
_refine_ls_shift/su_mean     0.000
_refine_diff_density_max     0.456
_refine_diff_density_min     -0.282
_refine_ls_extinction_method     none
_refine_ls_extinction_coef     ?
loop_
    _atom_type_symbol
    _atom_type_description
    _atom_type_scat_dispersion_real
    _atom_type_scat_dispersion_imag
    _atom_type_scat_source
    'C' 'C' 0.0033 0.0016
                         'International Tables Vol C Tables 4.2.6.8 and 6.1.1.4'
    'H' 'H' 0.0000 0.0000
                         'International Tables Vol C Tables 4.2.6.8 and 6.1.1.4'
    'N' 'N' 0.0061 0.0033
                         'International Tables Vol C Tables 4.2.6.8 and 6.1.1.4'
    'O' 'O' 0.0106 0.0060
                         'International Tables Vol C Tables 4.2.6.8 and 6.1.1.4'
_computing_data_collection     'APEX2 (Bruker, 2009)'
_computing_cell_refinement     'SAINT (Bruker, 2009)'
_computing_data_reduction     'SAINT (Bruker, 2009)'
_computing_structure_solution     'SHELXTL (Sheldrick, 2008)'
_computing_structure_refinement     'SHELXTL (Sheldrick, 2008)'
_computing_molecular_graphics     'SHELXTL (Sheldrick, 2008)'
_computing_publication_material
                             'SHELXTL (Sheldrick, 2008) and PLATON (Spek, 2009)'
loop_
    _atom_site_type_symbol
    _atom_site_label
    _atom_site_fract_x
    _atom_site_fract_y
    _atom_site_fract_z
    _atom_site_U_iso_or_equiv
    _atom_site_adp_type
    _atom_site_calc_flag
    _atom_site_refinement_flags
    _atom_site_occupancy
    _atom_site_disorder_assembly
    _atom_site_disorder_group
    N N1 0.1346(3) 0.4299(2) -0.0435(2) 0.0286(7) Uani d . 1 . .
    H H1N1 0.2282 0.4863 -0.0241 0.034 Uiso d R 1 . .
    N N2 0.0269(3) 0.1468(3) 0.0541(2) 0.0370(8) Uani d . 1 . .
    H H2N2 -0.0550 0.1048 0.0573 0.044 Uiso d R 1 . .
    H H1N2 0.1048 0.1417 0.1192 0.044 Uiso d R 1 . .
    N N3 -0.1784(3) 0.1759(2) -0.1255(2) 0.0279(7) Uani d . 1 . .
    H H1N3 -0.1717 0.1109 -0.0876 0.034 Uiso d R 1 . .
    H H2N3 -0.2376 0.1940 -0.1942 0.034 Uiso d R 1 . .
    C C1 0.1297(4) 0.3365(3) 0.0206(3) 0.0283(8) Uani d . 1 . .
    H H1A 0.1953 0.3325 0.0816 0.034 Uiso calc R 1 . .
    C C2 0.0275(3) 0.2469(3) -0.0045(3) 0.0274(8) Uani d . 1 . .
    C C3 -0.0744(3) 0.2571(3) -0.0968(2) 0.0253(7) Uani d . 1 . .
    C C4 -0.0643(4) 0.3579(3) -0.1599(3) 0.0275(8) Uani d . 1 . .
    H H4A -0.1299 0.3671 -0.2204 0.033 Uiso calc R 1 . .
    C C5 0.0411(4) 0.4406(3) -0.1315(3) 0.0298(8) Uani d . 1 . .
    H H5A 0.0486 0.5054 -0.1737 0.036 Uiso calc R 1 . .
    O O1 0.3734(3) 0.5460(2) 0.06336(19) 0.0242(7) Uani d PDU 0.886(4) A 1
    O O2 0.5011(3) 0.4686(2) 0.2297(2) 0.0278(7) Uani d PDU 0.886(4) A 1
    H H2 0.4413 0.4777 0.1774 0.033 Uiso calc PR 0.886(4) A 1
    O O3 0.6962(5) 0.5623(2) 0.3110(3) 0.0274(9) Uani d PDU 0.886(4) A 1
    O O4 0.2470(6) 0.6533(5) -0.1085(5) 0.0309(11) Uani d PDU 0.886(4) A 1
    O O5 0.3768(6) 0.7848(5) -0.1745(3) 0.0242(10) Uani d PDU 0.886(4) A 1
    O O6 0.7238(3) 1.0170(3) 0.0450(3) 0.0246(7) Uani d PDU 0.886(4) A 1
    O O7 0.8474(3) 0.9354(3) 0.1809(2) 0.0270(7) Uani d PDU 0.886(4) A 1
    N N4 0.3541(10) 0.7207(7) -0.1015(5) 0.0204(9) Uani d PDU 0.886(4) A 1
    N N5 0.7468(3) 0.9350(3) 0.1074(3) 0.0191(7) Uani d PDU 0.886(4) A 1
    C C6 0.5497(8) 0.8229(5) 0.0041(4) 0.0177(14) Uani d PDU 0.886(4) A 1
    H H6A 0.5442 0.8801 -0.0470 0.021 Uiso calc PR 0.886(4) A 1
    C C7 0.4568(12) 0.7259(7) -0.0067(6) 0.0182(12) Uani d PDU 0.886(4) A 1
    C C8 0.4606(6) 0.6350(4) 0.0699(4) 0.0179(9) Uani d PDU 0.886(4) A 1
    C C9 0.5741(4) 0.6491(3) 0.1573(3) 0.0171(8) Uani d PDU 0.886(4) A 1
    C C10 0.6650(4) 0.7456(3) 0.1681(3) 0.0162(7) Uani d PDU 0.886(4) A 1
    H H10A 0.7364 0.7530 0.2259 0.019 Uiso calc PR 0.886(4) A 1
    C C11 0.6506(5) 0.8326(4) 0.0926(3) 0.0158(8) Uani d PDU 0.886(4) A 1
    C C12 0.5956(4) 0.5570(3) 0.2394(3) 0.0210(8) Uani d PDU 0.886(4) A 1
    O O1B 0.703(2) 0.7054(19) 0.2650(14) 0.037(6) Uiso d PDU 0.114(4) A 2
    O O2B 0.598(2) 0.512(2) 0.2943(15) 0.034(6) Uiso d PDU 0.114(4) A 2
    H H2B 0.6584 0.5652 0.2956 0.01(17) Uiso calc PR 0.114(4) A 2
    O O3B 0.409(3) 0.4439(19) 0.1805(19) 0.051(7) Uiso d PDU 0.114(4) A 2
    O O4B 0.833(2) 0.892(2) 0.2101(17) 0.028(6) Uiso d PDU 0.114(4) A 2
    O O5B 0.722(3) 0.995(2) 0.0788(19) 0.013(6) Uiso d PDU 0.114(4) A 2
    O O6B 0.375(7) 0.811(4) -0.176(4) 0.045(16) Uiso d PDU 0.114(4) A 2
    O O7B 0.250(6) 0.660(5) -0.132(4) 0.044(15) Uiso d PDU 0.114(4) A 2
    N N4B 0.733(3) 0.908(2) 0.138(2) 0.032(7) Uiso d PDU 0.114(4) A 2
    N N5B 0.353(10) 0.733(7) -0.115(4) 0.032(7) Uiso d PDU 0.114(4) A 2
    C C6B 0.537(6) 0.824(4) 0.018(3) 0.011(6) Uiso d PDU 0.114(4) A 2
    H H6BA 0.5362 0.8931 -0.0200 0.013 Uiso calc PR 0.114(4) A 2
    C C7B 0.633(4) 0.811(3) 0.110(2) 0.011(6) Uiso d PDU 0.114(4) A 2
    C C8B 0.620(3) 0.714(2) 0.1781(16) 0.007(6) Uiso d PDU 0.114(4) A 2
    C C9B 0.520(3) 0.6226(19) 0.1401(17) 0.014(5) Uiso d PDU 0.114(4) A 2
    C C10B 0.432(5) 0.633(3) 0.049(3) 0.014(5) Uiso d PDU 0.114(4) A 2
    H H10B 0.3639 0.5746 0.0275 0.016 Uiso calc PR 0.114(4) A 2
    C C11B 0.442(12) 0.732(7) -0.014(5) 0.026(6) Uiso d PDU 0.114(4) A 2
    C C12B 0.499(3) 0.521(2) 0.2106(18) 0.026(6) Uiso d PDU 0.114(4) A 2
loop_
    _atom_site_aniso_label
    _atom_site_aniso_U_11
    _atom_site_aniso_U_22
    _atom_site_aniso_U_33
    _atom_site_aniso_U_12
    _atom_site_aniso_U_13
    _atom_site_aniso_U_23
    N1 0.0268(15) 0.0294(15) 0.0305(16) 0.0010(13) 0.0071(13) -0.0046(12)
    N2 0.0307(15) 0.0329(17) 0.0469(19) -0.0038(14) 0.0036(14) 0.0063(14)
    N3 0.0288(14) 0.0247(14) 0.0296(15) -0.0042(12) 0.0017(12) 0.0005(12)
    C1 0.0268(17) 0.0239(17) 0.037(2) 0.0027(15) 0.0138(15) -0.0011(15)
    C2 0.0254(17) 0.0312(18) 0.0262(17) 0.0103(15) 0.0055(14) -0.0011(14)
    C3 0.0219(16) 0.0277(18) 0.0282(18) 0.0005(14) 0.0098(14) -0.0089(14)
    C4 0.0260(16) 0.0239(17) 0.0346(19) 0.0016(14) 0.0110(15) -0.0036(14)
    C5 0.0318(18) 0.0268(18) 0.0319(19) 0.0035(15) 0.0089(15) 0.0015(14)
    O1 0.0243(13) 0.0203(13) 0.0282(14) -0.0050(11) 0.0047(11) -0.0006(10)
    O2 0.0340(15) 0.0211(15) 0.0283(15) -0.0031(12) 0.0053(12) 0.0083(12)
    O3 0.0300(15) 0.0260(19) 0.0258(16) 0.0037(12) 0.0021(15) 0.0078(11)
    O4 0.0240(18) 0.034(2) 0.033(3) -0.0167(12) -0.0016(18) 0.0034(19)
    O5 0.0281(19) 0.024(2) 0.0201(18) -0.0091(18) 0.0016(11) 0.0047(15)
    O6 0.0303(16) 0.0173(15) 0.0266(18) -0.0026(11) 0.0051(14) 0.0060(13)
    O7 0.0245(14) 0.0227(15) 0.0308(16) -0.0050(12) -0.0065(12) -0.0017(13)
    N4 0.0193(16) 0.023(3) 0.020(2) -0.0003(18) 0.0050(17) -0.0003(14)
    N5 0.0198(16) 0.0176(18) 0.0203(18) 0.0005(14) 0.0038(14) -0.0027(15)
    C6 0.019(2) 0.0193(19) 0.016(2) 0.0018(15) 0.009(2) -0.0020(16)
    C7 0.016(3) 0.020(2) 0.020(2) 0.002(2) 0.0068(14) -0.0020(14)
    C8 0.018(3) 0.0159(17) 0.021(3) 0.0011(16) 0.0086(17) -0.0020(16)
    C9 0.018(2) 0.0158(18) 0.0183(17) 0.0026(16) 0.0059(14) 0.0005(14)
    C10 0.0153(17) 0.0164(18) 0.0182(18) -0.0011(16) 0.0067(14) -0.0041(14)
    C11 0.018(2) 0.011(2) 0.020(2) -0.0012(14) 0.0103(16) -0.0006(14)
    C12 0.0255(19) 0.0153(16) 0.024(2) 0.0030(15) 0.0096(16) 0.0010(15)
_geom_special_details
;
 All s.u.'s (except the s.u. in the dihedral angle between two l.s. planes)
 are estimated using the full covariance matrix.  The cell s.u.'s are taken
 into account individually in the estimation of s.u.'s in distances, angles
 and torsion angles; correlations between s.u.'s in cell parameters are only
 used when they are defined by crystal symmetry.  An approximate (isotropic)
 treatment of cell s.u.'s is used for estimating s.u.'s involving l.s. planes.
;
loop_
    _geom_bond_atom_site_label_1
    _geom_bond_atom_site_label_2
    _geom_bond_site_symmetry_2
    _geom_bond_distance
    _geom_bond_publ_flag
    N1 C5 . 1.341(4) ?
    N1 C1 . 1.358(4) ?
    N1 H1N1 . 1.0684 ?
    N2 C2 . 1.373(4) ?
    N2 H2N2 . 0.8919 ?
    N2 H1N2 . 1.0329 ?
    N3 C3 . 1.338(4) ?
    N3 H1N3 . 0.8875 ?
    N3 H2N3 . 1.0043 ?
    C1 C2 . 1.387(5) ?
    C1 H1A . 0.9300 ?
    C2 C3 . 1.423(4) ?
    C3 C4 . 1.424(5) ?
    C4 C5 . 1.357(5) ?
    C4 H4A . 0.9300 ?
    C5 H5A . 0.9300 ?
    O1 C8 . 1.282(5) ?
    O2 C12 . 1.317(4) ?
    O2 H2 . 0.8200 ?
    O3 C12 . 1.219(6) ?
    O4 N4 . 1.234(4) ?
    O5 N4 . 1.244(5) ?
    O6 N5 . 1.239(5) ?
    O7 N5 . 1.233(4) ?
    N4 C7 . 1.449(5) ?
    N5 C11 . 1.453(5) ?
    C6 C11 . 1.381(5) ?
    C6 C7 . 1.384(5) ?
    C6 H6A . 0.9300 ?
    C7 C8 . 1.438(5) ?
    C8 C9 . 1.441(5) ?
    C9 C10 . 1.369(5) ?
    C9 C12 . 1.494(5) ?
    C10 C11 . 1.393(5) ?
    C10 H10A . 0.9300 ?
    O1B C8B . 1.281(16) ?
    O2B C12B . 1.322(16) ?
    O2B H2B . 0.8200 ?
    O3B C12B . 1.229(17) ?
    O4B N4B . 1.230(17) ?
    O5B N4B . 1.249(17) ?
    O6B N5B . 1.237(18) ?
    O7B N5B . 1.246(18) ?
    N4B C7B . 1.445(16) ?
    N5B C11B . 1.454(17) ?
    C6B C11B . 1.386(18) ?
    C6B C7B . 1.388(18) ?
    C6B H6BA . 0.9300 ?
    C7B C8B . 1.436(16) ?
    C8B C9B . 1.424(16) ?
    C9B C10B . 1.348(16) ?
    C9B C12B . 1.507(16) ?
    C10B C11B . 1.398(18) ?
    C10B H10B . 0.9300 ?
loop_
    _geom_angle_atom_site_label_1
    _geom_angle_atom_site_label_2
    _geom_angle_atom_site_label_3
    _geom_angle_site_symmetry_1
    _geom_angle_site_symmetry_3
    _geom_angle
    _geom_angle_publ_flag
    C5 N1 C1 . . 122.1(3) ?
    C5 N1 H1N1 . . 122.6 ?
    C1 N1 H1N1 . . 114.6 ?
    C2 N2 H2N2 . . 122.6 ?
    C2 N2 H1N2 . . 116.9 ?
    H2N2 N2 H1N2 . . 114.3 ?
    C3 N3 H1N3 . . 115.2 ?
    C3 N3 H2N3 . . 112.3 ?
    H1N3 N3 H2N3 . . 131.3 ?
    N1 C1 C2 . . 120.4(3) ?
    N1 C1 H1A . . 119.8 ?
    C2 C1 H1A . . 119.8 ?
    N2 C2 C1 . . 122.0(3) ?
    N2 C2 C3 . . 119.4(3) ?
    C1 C2 C3 . . 118.5(3) ?
    N3 C3 C2 . . 122.3(3) ?
    N3 C3 C4 . . 119.5(3) ?
    C2 C3 C4 . . 118.3(3) ?
    C5 C4 C3 . . 119.9(3) ?
    C5 C4 H4A . . 120.1 ?
    C3 C4 H4A . . 120.1 ?
    N1 C5 C4 . . 120.8(3) ?
    N1 C5 H5A . . 119.6 ?
    C4 C5 H5A . . 119.6 ?
    C12 O2 H2 . . 109.5 ?
    O4 N4 O5 . . 121.5(4) ?
    O4 N4 C7 . . 119.8(4) ?
    O5 N4 C7 . . 118.7(4) ?
    O7 N5 O6 . . 123.5(3) ?
    O7 N5 C11 . . 118.3(4) ?
    O6 N5 C11 . . 118.1(3) ?
    C11 C6 C7 . . 118.3(4) ?
    C11 C6 H6A . . 120.9 ?
    C7 C6 H6A . . 120.9 ?
    C6 C7 C8 . . 123.1(4) ?
    C6 C7 N4 . . 115.5(4) ?
    C8 C7 N4 . . 121.3(4) ?
    O1 C8 C7 . . 124.5(4) ?
    O1 C8 C9 . . 120.6(4) ?
    C7 C8 C9 . . 114.9(3) ?
    C10 C9 C8 . . 121.8(3) ?
    C10 C9 C12 . . 118.0(3) ?
    C8 C9 C12 . . 120.2(3) ?
    C9 C10 C11 . . 120.0(3) ?
    C9 C10 H10A . . 120.0 ?
    C11 C10 H10A . . 120.0 ?
    C6 C11 C10 . . 121.8(4) ?
    C6 C11 N5 . . 119.6(4) ?
    C10 C11 N5 . . 118.6(3) ?
    O3 C12 O2 . . 121.5(3) ?
    O3 C12 C9 . . 122.0(3) ?
    O2 C12 C9 . . 116.5(3) ?
    C12B O2B H2B . . 109.5 ?
    O4B N4B O5B . . 126(2) ?
    O4B N4B C7B . . 116.9(19) ?
    O5B N4B C7B . . 116.5(18) ?
    O6B N5B O7B . . 123(3) ?
    O6B N5B C11B . . 119(2) ?
    O7B N5B C11B . . 118(3) ?
    C11B C6B C7B . . 118.0(19) ?
    C11B C6B H6BA . . 121.0 ?
    C7B C6B H6BA . . 121.0 ?
    C6B C7B C8B . . 121.6(17) ?
    C6B C7B N4B . . 115.9(18) ?
    C8B C7B N4B . . 121.9(17) ?
    O1B C8B C9B . . 121.6(16) ?
    O1B C8B C7B . . 121.6(17) ?
    C9B C8B C7B . . 116.4(15) ?
    C10B C9B C8B . . 120.9(16) ?
    C10B C9B C12B . . 120.2(17) ?
    C8B C9B C12B . . 118.2(15) ?
    C9B C10B C11B . . 121(2) ?
    C9B C10B H10B . . 119.5 ?
    C11B C10B H10B . . 119.5 ?
    C6B C11B C10B . . 121.0(19) ?
    C6B C11B N5B . . 121(2) ?
    C10B C11B N5B . . 118(2) ?
    O3B C12B O2B . . 124(2) ?
    O3B C12B C9B . . 119.1(17) ?
    O2B C12B C9B . . 116.2(17) ?
loop_
    _geom_torsion_atom_site_label_1
    _geom_torsion_atom_site_label_2
    _geom_torsion_atom_site_label_3
    _geom_torsion_atom_site_label_4
    _geom_torsion_site_symmetry_1
    _geom_torsion_site_symmetry_2
    _geom_torsion_site_symmetry_3
    _geom_torsion_site_symmetry_4
    _geom_torsion
    _geom_torsion_publ_flag
    C5 N1 C1 C2 . . . . 1.0(5) ?
    N1 C1 C2 N2 . . . . 174.7(3) ?
    N1 C1 C2 C3 . . . . -1.9(5) ?
    N2 C2 C3 N3 . . . . 4.7(5) ?
    C1 C2 C3 N3 . . . . -178.6(3) ?
    N2 C2 C3 C4 . . . . -175.5(3) ?
    C1 C2 C3 C4 . . . . 1.2(4) ?
    N3 C3 C4 C5 . . . . -179.8(3) ?
    C2 C3 C4 C5 . . . . 0.4(5) ?
    C1 N1 C5 C4 . . . . 0.7(5) ?
    C3 C4 C5 N1 . . . . -1.4(5) ?
    C11 C6 C7 C8 . . . . 0.0(17) ?
    C11 C6 C7 N4 . . . . -179.7(9) ?
    O4 N4 C7 C6 . . . . -164.1(11) ?
    O5 N4 C7 C6 . . . . 16.1(17) ?
    O4 N4 C7 C8 . . . . 16.2(18) ?
    O5 N4 C7 C8 . . . . -163.6(11) ?
    C6 C7 C8 O1 . . . . 178.0(9) ?
    N4 C7 C8 O1 . . . . -2.3(17) ?
    C6 C7 C8 C9 . . . . -3.0(16) ?
    N4 C7 C8 C9 . . . . 176.7(10) ?
    O1 C8 C9 C10 . . . . -177.5(4) ?
    C7 C8 C9 C10 . . . . 3.5(9) ?
    O1 C8 C9 C12 . . . . 2.7(7) ?
    C7 C8 C9 C12 . . . . -176.4(7) ?
    C8 C9 C10 C11 . . . . -1.0(6) ?
    C12 C9 C10 C11 . . . . 178.9(4) ?
    C7 C6 C11 C10 . . . . 2.8(12) ?
    C7 C6 C11 N5 . . . . -178.3(9) ?
    C9 C10 C11 C6 . . . . -2.3(7) ?
    C9 C10 C11 N5 . . . . 178.7(4) ?
    O7 N5 C11 C6 . . . . -171.6(5) ?
    O6 N5 C11 C6 . . . . 7.8(7) ?
    O7 N5 C11 C10 . . . . 7.3(6) ?
    O6 N5 C11 C10 . . . . -173.2(4) ?
    C10 C9 C12 O3 . . . . -4.5(5) ?
    C8 C9 C12 O3 . . . . 175.3(4) ?
    C10 C9 C12 O2 . . . . 176.3(3) ?
    C8 C9 C12 O2 . . . . -3.8(5) ?
    C11B C6B C7B C8B . . . . -10(11) ?
    C11B C6B C7B N4B . . . . 178(8) ?
    O4B N4B C7B C6B . . . . -170(5) ?
    O5B N4B C7B C6B . . . . 1(7) ?
    O4B N4B C7B C8B . . . . 18(6) ?
    O5B N4B C7B C8B . . . . -171(4) ?
    C6B C7B C8B O1B . . . . -176(5) ?
    N4B C7B C8B O1B . . . . -5(6) ?
    C6B C7B C8B C9B . . . . 10(7) ?
    N4B C7B C8B C9B . . . . -179(4) ?
    O1B C8B C9B C10B . . . . 179(4) ?
    C7B C8B C9B C10B . . . . -7(6) ?
    O1B C8B C9B C12B . . . . 8(5) ?
    C7B C8B C9B C12B . . . . -178(3) ?
    C8B C9B C10B C11B . . . . 4(10) ?
    C12B C9B C10B C11B . . . . 175(8) ?
    C7B C6B C11B C10B . . . . 7(16) ?
    C7B C6B C11B N5B . . . . -172(10) ?
    C9B C10B C11B C6B . . . . -4(16) ?
    C9B C10B C11B N5B . . . . 175(9) ?
    O6B N5B C11B C6B . . . . 9(19) ?
    O7B N5B C11B C6B . . . . -167(12) ?
    O6B N5B C11B C10B . . . . -170(11) ?
    O7B N5B C11B C10B . . . . 15(18) ?
    C10B C9B C12B O3B . . . . 6(6) ?
    C8B C9B C12B O3B . . . . 177(3) ?
    C10B C9B C12B O2B . . . . 175(4) ?
    C8B C9B C12B O2B . . . . -14(4) ?
loop_
    _geom_hbond_atom_site_label_D
    _geom_hbond_atom_site_label_H
    _geom_hbond_atom_site_label_A
    _geom_hbond_site_symmetry_A
    _geom_hbond_distance_DH
    _geom_hbond_distance_HA
    _geom_hbond_distance_DA
    _geom_hbond_angle_DHA
    _geom_hbond_publ_flag
    N1 H1N1 O1 . 1.07 1.76 2.753(4) 153 yes
    O2 H2 O1 . 0.82 1.72 2.485(4) 154 no
    N2 H2N2 O6 1_445 0.89 2.24 3.120(4) 171 yes
    N2 H1N2 O3 2_645 1.03 2.11 3.026(5) 146 yes
    N3 H1N3 O6 1_445 0.89 2.36 3.104(4) 142 yes
    N3 H2N3 O5 2_544 1.00 2.24 3.217(5) 163 yes
    C6 H6A O3 4_575 0.93 2.56 3.299(6) 136.4 yes
