# Supplementary material for: 3,4-Diaminopyridinium 2-carboxy-4,6-dinitrophenolate
Source: Acta Crystallogr Sect E Struct Rep Online. 2010 Oct 9;66(Pt 11):o2747. doi: 10.1107/S1600536810038936 (PMC3009103; doi:10.1107/S1600536810038936)
Supplement: Supplementary file 2 [file e-66-o2747-Isup2.hkl]

#
# h,k,l, Fc-squared, Fo-squared, sigma(Fo-squared) and status flag
#
data_I
_shelx_title ' h103m in P2(1)/c (100K)'
_shelx_refln_list_code          4
_shelx_F_calc_maximum      218.10
_exptl_crystal_F_000       696.00
_reflns_d_resolution_high  0.7965
 
loop_
 _symmetry_equiv_pos_as_xyz
 'x, y, z'
 '-x, y+1/2, -z+1/2'
 '-x, -y, -z'
 'x, -y-1/2, z-1/2'
 
_cell_length_a     9.1187
_cell_length_b    11.3569
_cell_length_c    13.1343
_cell_angle_alpha  90.000
_cell_angle_beta   98.204
_cell_angle_gamma  90.000
 
_shelx_F_squared_multiplier     1.000
 
loop_
 _refln_index_h
 _refln_index_k
 _refln_index_l
 _refln_F_squared_calc
 _refln_F_squared_meas
 _refln_F_squared_sigma
 _refln_observed_status
   1   0   0     2875.63     2951.83     97.24 o
   2   0   0      766.75      755.94     20.99 o
   3   0   0      860.56      801.47     24.35 o
   4   0   0      123.58      159.98     14.30 o
   5   0   0        6.99        3.74      3.86 o
   6   0   0       63.79       73.27      8.98 o
   7   0   0       18.91       32.02      8.16 o
   8   0   0      216.70      221.11     16.65 o
   9   0   0      157.80      162.60     15.70 o
  10   0   0      967.12      996.48     54.10 o
  11   0   0       36.98       21.88     17.44 o
   1   1   0       16.76       17.28      2.60 o
   2   1   0      125.70      128.44     12.24 o
   3   1   0       24.97       25.36      3.59 o
   4   1   0      232.58      204.22      7.74 o
   5   1   0       61.25       96.90     11.22 o
   6   1   0      530.66      533.09     14.16 o
   7   1   0      244.50      226.55      9.87 o
   8   1   0      513.10      476.69     14.37 o
   9   1   0       32.31       31.53      8.16 o
  10   1   0     1020.66     1023.00     34.44 o
  11   1   0       20.36        8.12     14.48 o
   0   2   0      778.33     1083.07     31.40 o
   1   2   0       39.23      117.38      4.62 o
   2   2   0     1447.03     1518.28     27.82 o
   3   2   0     1182.59     1137.71     18.90 o
   4   2   0      890.34      877.04     17.04 o
   5   2   0      723.17      702.12     15.82 o
   6   2   0       37.50       36.66      5.77 o
   7   2   0      648.97      604.95     17.24 o
   8   2   0      241.46      223.97     10.90 o
   9   2   0      689.17      716.08     22.00 o
  10   2   0      247.23      276.58     23.52 o
  11   2   0      205.73      217.19     39.94 o
   1   3   0     6492.85     5835.05     80.87 o
   2   3   0      301.30      253.92      7.32 o
   3   3   0     1133.38     1136.40     26.84 o
   4   3   0      181.43      224.73      8.35 o
   5   3   0       68.24       84.49      6.71 o
   6   3   0       93.75      110.64      8.37 o
   7   3   0       22.65       25.67      6.18 o
   8   3   0      145.17      172.93     18.73 o
   9   3   0        5.08        4.92      6.83 o
  10   3   0        3.00        9.33     13.74 o
  11   3   0       19.18       37.67     17.94 o
   0   4   0      641.35      547.58     19.84 o
   1   4   0     2255.78     2452.53     37.65 o
   2   4   0       11.13       39.63      3.81 o
   3   4   0     2027.62     1917.60     36.92 o
   4   4   0       41.22      106.96      7.73 o
   5   4   0       97.75      114.53      8.15 o
   6   4   0      123.04      142.97      9.84 o
   7   4   0      342.21      321.12     15.19 o
   8   4   0       49.51       57.23      9.17 o
   9   4   0       77.10      104.67     14.35 o
  10   4   0       62.75       78.09     15.40 o
   1   5   0     1652.27     1596.59     27.48 o
   2   5   0     2303.39     2480.86     35.10 o
   3   5   0     1848.56     1855.85     32.18 o
   4   5   0       14.43       48.94     16.63 o
   5   5   0      179.09      187.94     16.62 o
   6   5   0       56.89       64.11      7.53 o
   7   5   0       53.73       49.93      8.26 o
   8   5   0      332.97      307.08     27.25 o
   9   5   0        0.33        6.18     10.28 o
  10   5   0       53.92       68.93     24.28 o
   0   6   0       21.87       71.09     17.03 o
   1   6   0      294.97      295.99     12.36 o
   2   6   0        1.54        7.79      3.56 o
   3   6   0      584.14      581.95     13.14 o
   4   6   0      571.68      597.31     18.99 o
   5   6   0       25.54       34.73      6.15 o
   6   6   0       70.97       57.37      9.71 o
   7   6   0        0.48        6.71      7.28 o
   8   6   0        0.03        8.91      9.71 o
   9   6   0        8.66        5.32     10.07 o
  10   6   0        0.10       47.77     42.27 o
   1   7   0        4.98        6.20      5.82 o
   2   7   0        0.45       22.77      5.57 o
   3   7   0     1114.18     1095.03     20.81 o
   4   7   0       25.04       28.03      6.41 o
   5   7   0       94.33       88.48      9.71 o
   6   7   0      249.75      246.63     20.72 o
   7   7   0        3.85        9.71      9.45 o
   8   7   0       37.89       21.47     11.73 o
   9   7   0        2.03       13.62     14.07 o
   0   8   0      585.54      539.25     27.36 o
   1   8   0       24.91       24.26      7.67 o
   2   8   0      730.01      702.04     21.34 o
   3   8   0      174.52      166.44     10.18 o
   4   8   0      665.96      637.96     21.79 o
   5   8   0      139.91      146.38     21.73 o
   6   8   0       84.92       77.34     14.65 o
   7   8   0       62.88       57.23     12.32 o
   8   8   0      127.06      193.06     94.59 o
   9   8   0       19.96       46.25     40.70 o
   1   9   0      430.20      395.48     18.44 o
   2   9   0       40.11       25.82      9.00 o
   3   9   0        1.51        1.45      5.51 o
   4   9   0        6.93        2.27      6.31 o
   5   9   0      222.40      173.63     21.68 o
   6   9   0      346.68      356.70     25.82 o
   7   9   0       95.58      127.11     27.55 o
   8   9   0        4.68       20.87     16.28 o
   0  10   0     3757.23     3998.52    104.10 o
   1  10   0       53.03       68.43     10.99 o
   2  10   0      228.05      239.88     15.67 o
   3  10   0       85.70       99.19     11.30 o
   4  10   0        0.30        2.09      9.14 o
   5  10   0        2.55       29.09     21.00 o
   6  10   0        8.15       40.21     42.55 o
   7  10   0        0.96       23.69     41.35 o
   8  10   0        4.03        0.27     15.73 o
   1  11   0     1103.21     1154.92     32.57 o
   2  11   0      153.44      169.14     16.62 o
   3  11   0      129.61      139.88     18.51 o
   4  11   0       40.31       39.74     12.51 o
   5  11   0       71.92       58.36     27.88 o
   6  11   0       33.72       39.72     24.74 o
   7  11   0       21.70       71.75     18.87 o
   0  12   0      111.61      114.91     20.82 o
   1  12   0      375.46      344.34     20.44 o
   2  12   0      135.05      143.63     14.95 o
   3  12   0        1.48       -3.48     12.38 o
   4  12   0        0.49        8.92     12.22 o
   5  12   0       19.80       44.28     29.24 o
   6  12   0        2.17       66.17     31.12 o
   1  13   0       19.90       28.26     14.85 o
   2  13   0      306.77      350.60     29.74 o
   3  13   0      196.58      159.80     22.56 o
   4  13   0        1.57        4.97     13.34 o
   0  14   0      118.68      121.88     23.81 o
   1  14   0        4.75       -0.56     18.24 o
   2  14   0        8.06        9.55     18.96 o
 -11   1   1      206.41      214.08     20.55 o
 -10   1   1      214.85      184.63     14.57 o
  -9   1   1      282.54      264.66     12.75 o
  -8   1   1        2.28       -1.10      4.71 o
  -7   1   1      386.34      386.72     13.98 o
  -6   1   1       23.99       16.92      4.60 o
  -5   1   1       36.04       43.55      5.15 o
  -4   1   1     2234.15     2209.33     35.84 o
  -3   1   1      717.47      643.97     13.51 o
  -2   1   1     5363.01     5516.08    124.43 o
  -1   1   1       33.78      -13.39      6.69 o
   0   1   1      183.00      148.75      3.94 o
   1   1   1        9.53       59.62      4.18 o
   2   1   1      887.38      769.81     14.05 o
   3   1   1      368.09      409.51      9.74 o
   4   1   1      854.01      917.38     15.27 o
   5   1   1      499.11      503.66     11.49 o
   6   1   1        4.40        8.45      3.64 o
   7   1   1       46.76       43.45      5.97 o
   8   1   1      163.40      156.82     10.41 o
   9   1   1       40.62       51.33      9.36 o
  10   1   1       62.12       73.32     13.65 o
  11   1   1        1.58       -0.29      9.63 o
 -11   2   1        0.66        1.36     15.24 o
 -10   2   1      248.22      233.54     15.19 o
  -9   2   1      265.42      266.43     14.60 o
  -8   2   1        0.00       -1.68      5.31 o
  -7   2   1       20.06       18.91      5.49 o
  -6   2   1      463.75      436.28     13.47 o
  -5   2   1     1589.53     1604.31     27.40 o
  -4   2   1      884.55      879.55     16.93 o
  -3   2   1     2666.53     2849.83     53.21 o
  -2   2   1    16457.18    16438.11    332.04 o
  -1   2   1     1793.56     1783.65     61.50 o
   0   2   1      697.94      668.17     11.88 o
   1   2   1      482.24      466.97     10.17 o
   2   2   1        7.78       20.94      3.17 o
   3   2   1     2364.41     2421.08     37.39 o
   4   2   1        2.15        3.77      3.30 o
   5   2   1     1269.89     1337.69     26.02 o
   6   2   1       82.69      111.13      7.77 o
   7   2   1      131.51      131.95      9.77 o
   8   2   1      803.76      840.37     24.58 o
   9   2   1      208.39      214.72     15.02 o
  10   2   1        0.96       -1.67      9.19 o
  11   2   1      102.65       85.51     15.32 o
 -11   3   1        0.86       49.71     28.29 o
 -10   3   1       37.25       69.79     14.32 o
  -9   3   1        2.55       -0.65      7.09 o
  -8   3   1       15.16        9.87      5.87 o
  -7   3   1      319.10      356.78     13.50 o
  -6   3   1      509.67      519.64     14.84 o
  -5   3   1     1599.19     1555.18     26.97 o
  -4   3   1     2281.09     2525.98     37.49 o
  -3   3   1      384.17      392.84     10.44 o
  -2   3   1     3150.10     2992.78     46.03 o
  -1   3   1      880.80      689.27     37.23 o
   0   3   1      109.88      207.13      6.27 o
   1   3   1      215.44      253.51      9.02 o
   2   3   1     1113.57     1089.34     20.04 o
   3   3   1     2714.08     2685.40     47.67 o
   4   3   1        0.93       20.53      4.58 o
   5   3   1      608.59      586.14     15.52 o
   6   3   1     1123.13     1093.68     26.04 o
   7   3   1      121.80       99.44     16.19 o
   8   3   1       72.06       92.59     10.76 o
   9   3   1        7.70       18.99     11.56 o
  10   3   1        2.10       10.36     11.64 o
 -10   4   1       75.49      101.37     25.07 o
  -9   4   1      214.63      217.47     25.87 o
  -8   4   1      334.57      317.11     26.86 o
  -7   4   1      244.74      245.70     11.59 o
  -6   4   1       49.79       58.84      6.62 o
  -5   4   1     1229.72     1223.61     22.96 o
  -4   4   1       44.39       32.46      5.37 o
  -3   4   1     2638.83     2605.68     43.24 o
  -2   4   1      971.60     1209.43     23.91 o
  -1   4   1        7.67       76.54      7.31 o
   0   4   1      171.74      151.00      7.22 o
   1   4   1       97.18      122.08      5.70 o
   2   4   1      754.22      761.20     19.76 o
   3   4   1      133.64      155.63      9.66 o
   4   4   1      227.48      274.18     13.60 o
   5   4   1      545.44      580.99     22.11 o
   6   4   1       63.70       74.25      8.93 o
   7   4   1      227.04      231.07     16.09 o
   8   4   1        7.83       13.47      6.98 o
   9   4   1       28.28       38.27      9.21 o
  10   4   1        6.49       27.50     14.17 o
 -10   5   1        3.42       32.71     42.94 o
  -9   5   1       14.18       40.27     13.93 o
  -8   5   1       13.44        9.93     10.76 o
  -7   5   1      221.10      208.18     18.24 o
  -6   5   1        0.21        4.05      4.07 o
  -5   5   1        0.06        2.90      3.82 o
  -4   5   1       86.39       82.80      7.08 o
  -3   5   1       73.52       59.83      4.69 o
  -2   5   1      417.67      437.17     10.62 o
  -1   5   1        2.30       16.17      4.60 o
   0   5   1      239.75      350.61     12.07 o
   1   5   1       92.90      115.41      6.13 o
   2   5   1      765.22      888.29     17.88 o
   3   5   1       87.27      126.89      6.80 o
   4   5   1      180.71      146.21     14.22 o
   5   5   1        0.00        1.82      4.99 o
   6   5   1        3.95        2.41      8.53 o
   7   5   1        4.83       14.22      6.42 o
   8   5   1        0.07        6.92      6.23 o
   9   5   1       17.70       42.26     12.69 o
  10   5   1        0.09       18.35     14.42 o
 -10   6   1       71.95       48.16     16.75 o
  -9   6   1       24.49       21.79     12.73 o
  -8   6   1      172.18      163.06     22.02 o
  -7   6   1       47.72       58.89     19.81 o
  -6   6   1       95.78       95.01     11.71 o
  -5   6   1      628.03      589.95     17.77 o
  -4   6   1       80.76      104.33     10.95 o
  -3   6   1     1070.96      970.81     17.98 o
  -2   6   1        2.30       10.51      4.00 o
  -1   6   1       44.45       83.97      7.61 o
   0   6   1        5.41       12.29      5.13 o
   1   6   1       13.83       66.22      5.63 o
   2   6   1     2112.90     2252.75     33.68 o
   3   6   1     1855.87     1873.89     30.10 o
   4   6   1      614.76      601.11     19.14 o
   5   6   1       35.05       72.37     29.21 o
   6   6   1       84.79       83.60     11.40 o
   7   6   1        2.26        5.67      5.73 o
   8   6   1       45.82       53.56     11.81 o
   9   6   1        8.81       12.24     11.74 o
  10   6   1       25.74       45.62     19.60 o
  -9   7   1       50.33       50.40     30.53 o
  -8   7   1       18.41       17.37     14.11 o
  -7   7   1      279.62      237.52     28.37 o
  -6   7   1      326.24      322.10     33.47 o
  -5   7   1        0.21       11.10      8.67 o
  -4   7   1     1039.23     1059.95     27.46 o
  -3   7   1      201.57      203.54      9.97 o
  -2   7   1      387.11      337.97     14.25 o
  -1   7   1      101.89       89.14      8.79 o
   0   7   1       60.12       52.26      8.67 o
   1   7   1       10.46       15.07      5.67 o
   2   7   1       44.62       45.40      5.46 o
   3   7   1      456.56      527.44     13.74 o
   4   7   1      140.49      119.30     10.75 o
   5   7   1        1.90        2.98      6.40 o
   6   7   1       92.36       79.33     15.36 o
   7   7   1       89.08       79.42     16.42 o
   8   7   1       34.51       41.78     21.72 o
   9   7   1       42.17       62.04     30.13 o
  -9   8   1       11.03       20.08     12.01 o
  -8   8   1       48.65       32.22     16.39 o
  -7   8   1      137.76      113.60     18.84 o
  -6   8   1      621.15      551.16     30.88 o
  -5   8   1        9.55        9.19      7.17 o
  -4   8   1      103.06       94.82     13.79 o
  -3   8   1       15.94       35.21      6.94 o
  -2   8   1      165.31      195.19     13.16 o
  -1   8   1      100.62      119.39     11.07 o
   0   8   1       46.69       51.90      8.59 o
   1   8   1       88.93       81.14      9.81 o
   2   8   1        6.26       -2.38      5.28 o
   3   8   1      216.96      215.83     11.78 o
   4   8   1        0.07       15.69      6.88 o
   5   8   1       41.03       52.81     17.04 o
   6   8   1       47.01       65.96     11.84 o
   7   8   1       40.82       51.84     22.24 o
   8   8   1      162.23      168.72     24.00 o
   9   8   1       88.65       72.36     23.04 o
  -8   9   1       14.06       14.84     15.03 o
  -7   9   1       34.48       32.68     11.47 o
  -6   9   1      123.09       97.37     16.77 o
  -5   9   1      123.83      142.64     31.64 o
  -4   9   1       15.37       17.79      9.23 o
  -3   9   1        1.46       27.19      8.32 o
  -2   9   1        2.57       21.22      8.57 o
  -1   9   1       48.36       87.32     11.03 o
   0   9   1       13.01        6.43      8.20 o
   1   9   1      454.84      463.59     24.18 o
   2   9   1       69.24       80.01      9.22 o
   3   9   1       31.74       33.30      6.39 o
   4   9   1       61.55       45.51      8.50 o
   5   9   1      214.51      220.56     22.81 o
   6   9   1       69.57       44.30     12.95 o
   7   9   1       19.85        9.17     12.78 o
   8   9   1      508.94      464.84     44.80 o
  -8  10   1        0.13       43.67     43.20 o
  -7  10   1       55.50       69.23     14.94 o
  -6  10   1       12.57       15.27     19.42 o
  -5  10   1      150.66      225.52     41.92 o
  -4  10   1        1.42       -1.12      7.49 o
  -3  10   1      533.13      544.03     24.08 o
  -2  10   1      587.03      594.89     24.48 o
  -1  10   1       75.52       98.46     12.13 o
   0  10   1      176.49      191.60     15.55 o
   1  10   1       21.07       55.82     10.55 o
   2  10   1       25.51       11.83      8.13 o
   3  10   1      269.63      251.24     14.94 o
   4  10   1      190.26      167.22     16.93 o
   5  10   1        9.59       25.56     11.92 o
   6  10   1       15.92       25.82     13.97 o
   7  10   1       42.26       51.68     15.28 o
  -7  11   1       27.01       71.50     26.68 o
  -6  11   1        1.36       24.43     22.79 o
  -5  11   1        4.96       22.32     21.29 o
  -4  11   1       43.06       46.37     15.05 o
  -3  11   1        0.21        4.60      9.86 o
  -2  11   1      322.88      313.90     17.84 o
  -1  11   1      585.19      566.45     23.28 o
   0  11   1     1065.43     1099.59     32.05 o
   1  11   1      411.03      385.76     20.17 o
   2  11   1       27.68       16.42      8.80 o
   3  11   1       11.64        0.27     15.46 o
   4  11   1        8.68       17.15     11.84 o
   5  11   1        2.17        9.15     20.93 o
   6  11   1       37.97       46.33     24.55 o
   7  11   1       22.81       46.15     30.65 o
  -6  12   1        0.32       10.87     22.33 o
  -5  12   1       64.86       98.23     31.90 o
  -4  12   1       76.41       67.33     14.32 o
  -3  12   1      165.33      155.54     34.03 o
  -2  12   1      320.63      368.54     20.16 o
  -1  12   1      427.53      407.77     25.16 o
   0  12   1      333.47      310.49     20.37 o
   1  12   1       96.88      108.75     19.07 o
   2  12   1      165.92      156.78     16.60 o
   3  12   1       11.07       -1.76     13.27 o
   4  12   1        9.50       35.91     13.76 o
   5  12   1      123.65      148.15     40.75 o
  -4  13   1       10.50        7.58     22.82 o
  -3  13   1      113.70      109.43     19.98 o
  -2  13   1      117.70      107.66     14.65 o
  -1  13   1        8.81        2.73     13.75 o
   0  13   1       55.17       56.90     13.78 o
   1  13   1        2.15      -10.42     16.53 o
   2  13   1       28.70       33.15     11.59 o
   3  13   1       90.76       95.91     20.08 o
   4  13   1       18.96       19.35     14.45 o
  -2  14   1        1.77       15.00     18.29 o
  -1  14   1      109.02       88.38     18.81 o
   0  14   1       67.23       53.68     14.75 o
   1  14   1        0.02        3.52     18.75 o
 -11   0   2     1018.66     1066.29     51.42 o
 -10   0   2     1203.77     1209.11     37.44 o
  -9   0   2      117.45      124.65     14.11 o
  -8   0   2       24.59       16.17      9.10 o
  -7   0   2     1712.22     1766.70     46.78 o
  -6   0   2      132.21      149.72     14.06 o
  -5   0   2      171.00      172.84     12.89 o
  -4   0   2      160.25      174.17     11.96 o
  -3   0   2     1266.44     1371.24     36.12 o
  -2   0   2    10030.64    10693.65    349.99 o
  -1   0   2     1240.09     1006.97     23.39 o
   0   0   2     5445.14     4721.62     95.05 o
   1   0   2    18344.52    16223.72    371.97 o
   2   0   2     1834.29     1822.71     50.81 o
   3   0   2      772.34      788.82     20.92 o
   4   0   2      577.15      589.70     19.09 o
   5   0   2       37.96       48.85      7.39 o
   6   0   2       40.74       33.71      7.68 o
   7   0   2       69.89       57.46     14.49 o
   8   0   2       74.78       77.31     12.52 o
   9   0   2     2206.73     2293.35     76.84 o
  10   0   2      131.31      131.16     23.74 o
  11   0   2        2.36        2.00     15.25 o
 -11   1   2       79.41       84.54     31.87 o
 -10   1   2        5.03       19.07      7.59 o
  -9   1   2      118.12      146.93     10.85 o
  -8   1   2      235.24      249.47     12.96 o
  -7   1   2       11.54       12.03      5.08 o
  -6   1   2      297.53      288.75     12.16 o
  -5   1   2      102.10      149.74     13.14 o
  -4   1   2        7.35       18.65      3.89 o
  -3   1   2      145.70      108.98     14.01 o
  -2   1   2     4823.85     5101.55     93.45 o
  -1   1   2      462.07      409.68      9.77 o
   0   1   2     3139.28     2808.46     45.72 o
   1   1   2      993.69      888.88     15.37 o
   2   1   2      429.14      343.72     13.73 o
   3   1   2     2574.96     2394.18     34.72 o
   4   1   2      500.57      543.13     11.71 o
   5   1   2       27.57       23.64      3.91 o
   6   1   2      104.30       97.06      7.35 o
   7   1   2        0.94        1.31      4.33 o
   8   1   2     1016.22     1010.35     27.30 o
   9   1   2      183.22      181.32     17.23 o
  10   1   2      154.53      134.71     16.54 o
  11   1   2       35.81       14.00     11.38 o
 -11   2   2       36.05       63.18     23.10 o
 -10   2   2       37.29       24.34     10.72 o
  -9   2   2        0.09        6.23      6.26 o
  -8   2   2      104.40      108.25      9.90 o
  -7   2   2       65.38       87.07      8.39 o
  -6   2   2        9.08       40.37      5.88 o
  -5   2   2     1309.68     1330.25     23.96 o
  -4   2   2      422.99      422.11     10.93 o
  -3   2   2     2782.11     2898.96     50.77 o
  -2   2   2    47568.73    43887.65   1363.83 o
  -1   2   2      455.46      487.87      9.83 o
   0   2   2     3549.24     3839.06     56.27 o
   1   2   2       19.25       18.58      4.87 o
   2   2   2     1451.36     1550.08     27.18 o
   3   2   2      312.97      349.36     13.86 o
   4   2   2      819.23      905.16     15.84 o
   5   2   2     1702.68     1742.05     27.18 o
   6   2   2     1067.72     1056.35     20.27 o
   7   2   2        7.23       22.76      6.50 o
   8   2   2      784.86      780.52     23.88 o
   9   2   2      114.90      119.87     14.92 o
  10   2   2        8.46       20.98     10.72 o
 -11   3   2       35.21       62.46     32.02 o
 -10   3   2      151.21      176.17     19.11 o
  -9   3   2       10.66        4.31      9.93 o
  -8   3   2        0.03        5.51      5.62 o
  -7   3   2        9.74        5.58      5.09 o
  -6   3   2      183.38      194.43     11.20 o
  -5   3   2      839.05      929.49     18.78 o
  -4   3   2      578.02      648.79     13.87 o
  -3   3   2      293.15      326.29     10.35 o
  -2   3   2     1542.80     1619.22     27.75 o
  -1   3   2     1094.24     1145.84     23.18 o
   0   3   2     3153.17     3249.50     42.27 o
   1   3   2      191.74      225.09     10.95 o
   2   3   2      727.49      688.90     15.58 o
   3   3   2       20.32       52.31      6.83 o
   4   3   2      803.27      804.20     24.09 o
   5   3   2      370.40      327.84     10.75 o
   6   3   2      173.94      149.23      9.04 o
   7   3   2        1.37       19.15      6.61 o
   8   3   2     1169.24     1155.99     30.03 o
   9   3   2       69.65       66.87     10.21 o
  10   3   2      247.08      221.65     19.93 o
 -10   4   2        0.19       11.90     15.71 o
  -9   4   2      127.85      161.32     19.99 o
  -8   4   2       60.22       73.83     11.44 o
  -7   4   2      158.49      194.73     14.20 o
  -6   4   2      358.21      362.38     12.34 o
  -5   4   2      199.64      258.99      9.87 o
  -4   4   2       69.19      112.09      8.32 o
  -3   4   2       29.64       52.65      5.78 o
  -2   4   2       37.19       45.20      3.99 o
  -1   4   2       20.55       74.44      7.30 o
   0   4   2      126.63      133.88      9.44 o
   1   4   2     1640.42     1458.01     24.68 o
   2   4   2      694.38      627.74     19.81 o
   3   4   2      754.94      716.35     17.91 o
   4   4   2      296.21      267.83     25.07 o
   5   4   2       63.66       91.89      8.35 o
   6   4   2       81.31       60.81      9.01 o
   7   4   2      493.77      476.05     18.34 o
   8   4   2       84.53       97.65     11.27 o
   9   4   2        3.96       20.83      8.02 o
  10   4   2       19.43       26.87     10.07 o
 -10   5   2       17.71       33.48     24.68 o
  -9   5   2        1.56        9.50     11.11 o
  -8   5   2      393.79      352.60     23.42 o
  -7   5   2       22.14       21.20      7.36 o
  -6   5   2       44.87       72.66     10.06 o
  -5   5   2      120.72      110.62      7.20 o
  -4   5   2        2.21       15.17      5.27 o
  -3   5   2      350.54      340.33     20.16 o
  -2   5   2       56.37       50.65      5.87 o
  -1   5   2       55.56       36.54      5.87 o
   0   5   2      418.20      327.15      9.22 o
   1   5   2    10006.11    10204.98    126.60 o
   2   5   2     1354.54     1545.40     26.99 o
   3   5   2      564.25      514.58     13.55 o
   4   5   2      441.17      405.00     14.30 o
   5   5   2       25.89       20.01     12.08 o
   6   5   2      198.39      191.14     14.92 o
   7   5   2       34.92       32.76      8.49 o
   8   5   2      344.93      307.45     16.29 o
   9   5   2       10.53       38.72      9.17 o
  10   5   2      157.16      174.20     34.78 o
 -10   6   2        0.01       17.29     22.37 o
  -9   6   2      143.97      124.81     20.21 o
  -8   6   2       50.20       55.80     14.26 o
  -7   6   2      683.85      596.73     31.29 o
  -6   6   2       35.61       38.32      9.03 o
  -5   6   2      355.33      304.83     22.17 o
  -4   6   2      223.94      220.93     13.36 o
  -3   6   2      512.98      445.72     10.81 o
  -2   6   2        0.00        5.60      4.24 o
  -1   6   2        0.06        8.39      4.91 o
   0   6   2      630.14      679.11     17.88 o
   1   6   2      403.33      435.03     11.67 o
   2   6   2     2967.52     2887.88     41.45 o
   3   6   2       40.95       28.08      4.84 o
   4   6   2       43.33       48.77     10.34 o
   5   6   2      143.98      197.21     33.28 o
   6   6   2       11.90       14.39      8.02 o
   7   6   2        3.49        5.16      6.81 o
   8   6   2       53.29       65.97     20.98 o
   9   6   2       53.80       85.35     24.90 o
  -9   7   2        0.33       26.43     12.17 o
  -8   7   2      261.78      193.73     32.42 o
  -7   7   2       58.84       57.16     18.32 o
  -6   7   2       43.94       41.95     11.55 o
  -5   7   2      402.54      380.79     27.04 o
  -4   7   2      714.68      712.86     38.01 o
  -3   7   2       51.06       54.59      7.62 o
  -2   7   2       43.05       47.66      7.34 o
  -1   7   2       29.37       50.98      7.45 o
   0   7   2        4.95       14.35      6.64 o
   1   7   2        1.12        1.57      3.68 o
   2   7   2       84.89       74.57      6.64 o
   3   7   2       76.67       74.62      7.40 o
   4   7   2       56.13       58.11      9.87 o
   5   7   2      351.25      330.69     28.96 o
   6   7   2      441.61      406.07     19.70 o
   7   7   2       81.05      101.07     15.86 o
   8   7   2      349.35      367.03     29.59 o
   9   7   2       93.75      151.57     27.27 o
  -9   8   2        5.48       -1.68     15.30 o
  -8   8   2       31.49       37.16     18.45 o
  -7   8   2       39.85       35.19     15.24 o
  -6   8   2       12.63       18.97     13.62 o
  -5   8   2      283.18      242.48     23.11 o
  -4   8   2      269.73      244.27     25.78 o
  -3   8   2      958.19      903.74     24.21 o
  -2   8   2      594.60      605.06     20.03 o
  -1   8   2       11.01       14.96      7.36 o
   0   8   2      272.68      249.91     15.08 o
   1   8   2        6.90        4.47      5.82 o
   2   8   2      437.89      454.38     13.97 o
   3   8   2       73.27       90.54     10.19 o
   4   8   2      151.53      158.06     13.42 o
   5   8   2      114.92      134.36     23.02 o
   6   8   2       36.44       42.68     11.10 o
   7   8   2      111.58      118.23     22.08 o
   8   8   2       19.50       18.07     13.80 o
   9   8   2      338.67      380.37     94.99 o
  -8   9   2       18.84       24.30     18.75 o
  -7   9   2       43.20       49.59     16.33 o
  -6   9   2       89.34      124.38     30.38 o
  -5   9   2       16.39        2.05     11.38 o
  -4   9   2       19.11       17.91     12.52 o
  -3   9   2       80.34      125.82     11.67 o
  -2   9   2     1171.92     1238.05     31.08 o
  -1   9   2      583.47      541.39     20.91 o
   0   9   2        3.90        1.38      8.19 o
   1   9   2        0.06       -9.53      8.24 o
   2   9   2        0.47        6.02      6.03 o
   3   9   2      145.10      132.96     10.38 o
   4   9   2      545.43      511.03     32.71 o
   5   9   2        3.10       15.40     11.01 o
   6   9   2      217.89      211.33     25.86 o
   7   9   2      214.57      147.76     29.45 o
   8   9   2      470.63      449.02     33.41 o
  -7  10   2        6.54       27.76     19.21 o
  -6  10   2       57.11      109.34     31.69 o
  -5  10   2       19.78       35.11     20.18 o
  -4  10   2       78.89       63.94     10.92 o
  -3  10   2      281.04      277.93     19.22 o
  -2  10   2       47.76       53.62      9.68 o
  -1  10   2       89.88      120.22     12.73 o
   0  10   2       14.91       34.67     10.25 o
   1  10   2      239.18      253.90     16.52 o
   2  10   2       81.83      100.95     10.14 o
   3  10   2       60.06       57.11      9.47 o
   4  10   2      132.42      151.01     15.28 o
   5  10   2       72.60       87.52     19.23 o
   6  10   2        0.25       23.64     12.28 o
   7  10   2       17.20        4.99     13.70 o
  -7  11   2        8.07       54.28     25.26 o
  -6  11   2        7.83       36.72     21.12 o
  -5  11   2       15.80       42.20     22.95 o
  -4  11   2       95.60       90.60     13.28 o
  -3  11   2       38.56       31.35     13.26 o
  -2  11   2      130.92      151.19     13.98 o
  -1  11   2        3.65       13.81      9.90 o
   0  11   2      836.50      847.53     27.88 o
   1  11   2        5.05       -4.92      9.17 o
   2  11   2      102.52       78.98     17.52 o
   3  11   2       25.41        8.67      9.04 o
   4  11   2      215.64      206.80     20.63 o
   5  11   2       25.18       35.50     14.81 o
   6  11   2       44.45       55.44     15.74 o
  -6  12   2       12.31       64.52     27.35 o
  -5  12   2       20.43       42.98     24.10 o
  -4  12   2        0.01       12.74     11.79 o
  -3  12   2        0.62       -0.37     10.73 o
  -2  12   2      226.29      293.89     19.03 o
  -1  12   2        2.57        3.08     10.23 o
   0  12   2      247.61      267.28     24.57 o
   1  12   2      103.42      108.90     16.71 o
   2  12   2       20.60       31.86     12.11 o
   3  12   2       39.73       36.90     22.20 o
   4  12   2       12.37       25.00     23.58 o
   5  12   2        2.89       14.30     26.80 o
  -4  13   2      426.32      416.06     35.45 o
  -3  13   2      525.58      510.72     32.47 o
  -2  13   2      201.18      175.14     16.48 o
  -1  13   2        0.00       16.82     14.14 o
   0  13   2        0.68       22.10     12.48 o
   1  13   2       76.86       66.45     21.08 o
   2  13   2        0.19       13.51     13.57 o
   3  13   2        1.00        8.01     15.14 o
   4  13   2        0.00        5.46     14.17 o
  -1  14   2      128.74      110.26     20.21 o
   0  14   2       16.55       -1.60     13.92 o
   1  14   2       73.22       20.71     18.63 o
 -11   1   3        4.61       39.69     19.64 o
 -10   1   3      149.85      171.35     16.30 o
  -9   1   3        0.20        7.62      5.99 o
  -8   1   3       51.01       33.83      7.11 o
  -7   1   3       11.45        7.49      5.22 o
  -6   1   3      311.71      342.49     12.85 o
  -5   1   3       41.96       45.83      5.88 o
  -4   1   3     1625.38     1802.97     33.60 o
  -3   1   3      999.59      893.63     22.95 o
  -2   1   3    22306.24    18258.64   2398.95 o
  -1   1   3     2235.65     2283.56     50.18 o
   0   1   3      112.15      154.91      6.59 o
   1   1   3      589.30      581.54     12.45 o
   2   1   3      245.32      276.90     11.35 o
   3   1   3      252.43      250.67     14.26 o
   4   1   3     2957.66     2846.37     42.23 o
   5   1   3       90.11      117.18      7.90 o
   6   1   3      625.03      664.20     17.07 o
   7   1   3      563.01      561.88     19.13 o
   8   1   3       92.84       92.04     10.63 o
   9   1   3       10.70       16.58     10.87 o
  10   1   3       74.95       95.34     15.36 o
 -11   2   3       54.78       65.27     18.48 o
 -10   2   3        4.49       22.54     12.61 o
  -9   2   3        3.54        8.72      8.45 o
  -8   2   3        1.25       -0.28      5.35 o
  -7   2   3      114.08      137.38     10.21 o
  -6   2   3       53.22       45.16      5.81 o
  -5   2   3      765.59      794.44     18.21 o
  -4   2   3     1831.89     2142.60     34.71 o
  -3   2   3     2219.31     2195.96     40.21 o
  -2   2   3    22019.82    22064.97    712.38 o
  -1   2   3     3060.62     2779.35     61.16 o
   0   2   3       27.12       73.79      5.73 o
   1   2   3      355.23      394.10     10.12 o
   2   2   3      428.25      416.96     10.82 o
   3   2   3      568.23      578.13     17.10 o
   4   2   3      896.45      988.31     25.20 o
   5   2   3      193.57      211.32     11.12 o
   6   2   3      730.68      660.96     19.87 o
   7   2   3      325.57      335.26     15.56 o
   8   2   3       77.05       81.59     10.29 o
   9   2   3       27.76       18.51      9.55 o
  10   2   3        3.45        0.38     10.94 o
 -11   3   3        1.51       30.37     25.66 o
 -10   3   3      102.78       93.95     17.66 o
  -9   3   3       68.92       96.93     14.00 o
  -8   3   3       30.10       22.60      8.85 o
  -7   3   3      116.77      138.96      9.67 o
  -6   3   3        3.78        0.18      3.74 o
  -5   3   3      355.44      410.55     11.53 o
  -4   3   3      164.64      199.09     10.40 o
  -3   3   3      125.83      140.93     11.72 o
  -2   3   3        0.77       24.76      2.73 o
  -1   3   3     2958.94     3146.20     48.95 o
   0   3   3       48.87       89.38      4.60 o
   1   3   3     2210.00     2036.21     34.44 o
   2   3   3      745.15      792.22     17.86 o
   3   3   3     1353.70     1365.52     33.96 o
   4   3   3       46.12       54.87     10.98 o
   5   3   3       50.98       49.64      8.35 o
   6   3   3      553.04      501.68     17.49 o
   7   3   3      216.69      230.31     18.15 o
   8   3   3      494.54      498.95     26.70 o
   9   3   3       26.57       43.99      9.26 o
  10   3   3        4.47        6.43      9.73 o
 -10   4   3      207.86      190.69     25.96 o
  -9   4   3        1.20        6.03      9.34 o
  -8   4   3      406.90      392.24     20.59 o
  -7   4   3        5.90        6.24      6.78 o
  -6   4   3        3.78        2.62      4.04 o
  -5   4   3       44.28       44.76      6.94 o
  -4   4   3     2967.02     3027.60     50.53 o
  -3   4   3      143.73      155.10     17.81 o
  -2   4   3      448.26      505.31     12.79 o
  -1   4   3     2063.84     1922.05     33.19 o
   0   4   3     4218.04     4343.54     56.63 o
   1   4   3     3449.71     3445.22     51.40 o
   2   4   3        1.48       11.55      4.02 o
   3   4   3      113.85      152.93      9.42 o
   4   4   3        0.70        1.18      5.01 o
   5   4   3       36.90       35.30      8.73 o
   6   4   3     2033.00     1982.74     45.63 o
   7   4   3      691.62      661.80     22.03 o
   8   4   3       14.53       15.35      7.62 o
   9   4   3       10.93       23.09     13.97 o
  10   4   3       26.73       28.17     11.06 o
 -10   5   3        5.43        8.41     23.44 o
  -9   5   3        4.98       18.92     17.76 o
  -8   5   3       60.22       36.72      9.67 o
  -7   5   3      223.88      215.80     19.39 o
  -6   5   3      122.94      120.90     12.82 o
  -5   5   3      299.13      297.80     12.49 o
  -4   5   3       17.84       49.92     10.31 o
  -3   5   3       32.00       33.21      4.72 o
  -2   5   3      581.09      584.50     14.83 o
  -1   5   3       16.32       42.63      5.34 o
   0   5   3       50.49       81.52      6.76 o
   1   5   3       41.00       99.87      6.45 o
   2   5   3        5.33       55.48      5.46 o
   3   5   3       10.57        9.73      4.33 o
   4   5   3      531.62      505.29     21.07 o
   5   5   3      320.30      281.87     17.75 o
   6   5   3       46.75       31.65      9.43 o
   7   5   3       73.72       79.62     10.22 o
   8   5   3       65.25       66.60     10.71 o
   9   5   3        6.36       11.17      7.51 o
  10   5   3        2.50       29.26     14.67 o
 -10   6   3      118.12       93.38     26.62 o
  -9   6   3      213.71      192.09     25.55 o
  -8   6   3      277.32      269.43     29.36 o
  -7   6   3        3.56        1.94      6.40 o
  -6   6   3      310.74      246.94     21.51 o
  -5   6   3      272.41      284.56     18.07 o
  -4   6   3       35.24       28.53      9.74 o
  -3   6   3     1210.97     1137.45     21.48 o
  -2   6   3       79.10       92.21     10.01 o
  -1   6   3       83.62       93.24      8.23 o
   0   6   3       26.84       72.43      5.77 o
   1   6   3       43.93       96.57      6.65 o
   2   6   3      174.45      228.32     10.04 o
   3   6   3      103.35      102.99      7.17 o
   4   6   3        0.01        1.01      5.56 o
   5   6   3       24.72       51.68     25.51 o
   6   6   3      338.27      345.99     19.81 o
   7   6   3       41.30       35.27      9.05 o
   8   6   3        7.91       15.79     10.42 o
   9   6   3       23.88       58.12     21.70 o
  -9   7   3      163.06      123.15     27.51 o
  -8   7   3       48.89       62.58     18.10 o
  -7   7   3        2.32       -3.87      9.22 o
  -6   7   3        0.88        5.18      7.49 o
  -5   7   3      152.86      172.03     22.37 o
  -4   7   3       15.46       24.54     11.69 o
  -3   7   3      224.93      230.10     17.02 o
  -2   7   3      150.44      164.27     21.15 o
  -1   7   3       35.84       60.73      8.09 o
   0   7   3     3480.53     3529.71     56.58 o
   1   7   3      111.40      125.68      8.00 o
   2   7   3       55.89       64.44      6.58 o
   3   7   3      181.32      194.09     16.16 o
   4   7   3        1.57       28.36      9.93 o
   5   7   3      423.99      444.83     23.00 o
   6   7   3      252.91      250.52     15.24 o
   7   7   3      438.57      432.66     20.10 o
   8   7   3       43.75       63.09     16.39 o
   9   7   3        2.19        1.65     10.54 o
  -9   8   3        0.50      -13.77     12.78 o
  -8   8   3        0.28       13.70     19.30 o
  -7   8   3      110.51      108.28     24.93 o
  -6   8   3       46.73       42.70     14.64 o
  -5   8   3        5.87        8.18     10.17 o
  -4   8   3      268.59      318.59     27.17 o
  -3   8   3       54.84       97.68     10.21 o
  -2   8   3      272.58      301.70     15.18 o
  -1   8   3       87.15      115.92     12.89 o
   0   8   3      261.63      295.84     16.46 o
   1   8   3      761.52      762.81     18.11 o
   2   8   3      396.24      393.10     13.24 o
   3   8   3      170.53      186.13     11.66 o
   4   8   3        2.70        2.93      7.49 o
   5   8   3        6.75       11.78      6.06 o
   6   8   3       46.22       60.63     15.91 o
   7   8   3        4.98       18.88     10.15 o
   8   8   3       54.49       69.26     25.58 o
  -7   9   3        2.68       22.50     19.51 o
  -6   9   3      545.82      464.28     45.60 o
  -5   9   3      818.25      738.18     39.37 o
  -4   9   3       88.36      102.88     14.84 o
  -3   9   3       68.96       79.24     10.29 o
  -2   9   3     3512.97     3523.91     64.83 o
  -1   9   3      765.53      767.83     25.73 o
   0   9   3       62.85       65.94     10.79 o
   1   9   3       84.24       72.25      9.46 o
   2   9   3        8.98       10.28      5.74 o
   3   9   3      105.20      102.53      9.49 o
   4   9   3      192.13      190.25     13.78 o
   5   9   3        8.46       19.98      9.02 o
   6   9   3       81.72       63.72     23.04 o
   7   9   3      113.07      108.92     21.14 o
   8   9   3      197.34      200.65     36.32 o
  -7  10   3        1.57       38.76     17.57 o
  -6  10   3       26.33       22.93     17.62 o
  -5  10   3       38.79       10.12     30.47 o
  -4  10   3      301.35      274.47     19.43 o
  -3  10   3      121.42      111.80     15.93 o
  -2  10   3        0.18        0.43      7.48 o
  -1  10   3      475.48      455.98     20.02 o
   0  10   3      619.69      565.20     22.04 o
   1  10   3        2.33        8.66      8.45 o
   2  10   3       16.50       33.32      8.86 o
   3  10   3        0.38       13.56      7.19 o
   4  10   3       86.00      103.53     11.16 o
   5  10   3      168.19      244.94     25.01 o
   6  10   3      112.45      161.91     28.80 o
   7  10   3       50.13       26.65     18.72 o
  -7  11   3       21.60       69.05     25.37 o
  -6  11   3        9.92       36.02     19.33 o
  -5  11   3        0.09       56.06     21.03 o
  -4  11   3       92.10      109.49     13.96 o
  -3  11   3        0.76        2.25     10.05 o
  -2  11   3        0.36        9.76      8.26 o
  -1  11   3      271.79      299.56     18.83 o
   0  11   3       18.34        3.17      9.82 o
   1  11   3      288.74      273.90     20.22 o
   2  11   3        1.35        5.59      9.48 o
   3  11   3      102.14       87.68     13.87 o
   4  11   3      146.29      138.83     14.44 o
   5  11   3        6.76       11.02     11.73 o
   6  11   3        0.22       23.05     27.18 o
  -6  12   3        5.18       37.84     23.99 o
  -5  12   3       16.28       59.32     26.96 o
  -4  12   3        9.89       22.41     21.87 o
  -3  12   3      123.20      166.41     18.11 o
  -2  12   3      840.34      806.64     27.95 o
  -1  12   3      423.29      471.10     23.07 o
   0  12   3       19.34       10.91     14.47 o
   1  12   3       51.64       64.44     14.61 o
   2  12   3        2.17       12.41     10.71 o
   3  12   3        3.50        7.30     13.36 o
   4  12   3       83.59       76.79     16.57 o
   5  12   3      140.41      149.47     25.67 o
  -4  13   3        1.68       16.86     20.58 o
  -3  13   3      296.24      255.65     28.34 o
  -2  13   3       28.01       36.26     11.36 o
  -1  13   3       41.96       52.11     16.04 o
   0  13   3        1.75       -2.25     12.97 o
   1  13   3        0.10        8.32     12.51 o
   2  13   3       10.31       15.87     11.56 o
   3  13   3       61.37       57.05     35.52 o
   0  14   3       14.78        5.18     19.60 o
 -11   0   4        8.82       41.78     19.80 o
 -10   0   4      213.06      229.89     19.92 o
  -9   0   4      188.59      226.55     21.18 o
  -8   0   4       39.75       44.39     12.33 o
  -7   0   4     1783.20     1688.49     52.93 o
  -6   0   4     1820.88     1794.45     76.88 o
  -5   0   4     1463.70     1367.47     40.97 o
  -4   0   4      523.58      657.53     24.32 o
  -3   0   4      925.16      928.86     49.01 o
  -2   0   4     4428.15     4082.19    218.28 o
  -1   0   4     2336.34     1778.39     50.95 o
   0   0   4     1342.75     1341.21     29.28 o
   1   0   4      665.32      731.47     25.07 o
   2   0   4     5726.04     5517.88    181.96 o
   3   0   4    12226.93    12396.96    222.59 o
   4   0   4     2308.29     2463.45     53.89 o
   5   0   4        9.16       15.68      6.49 o
   6   0   4      179.67      178.06     15.15 o
   7   0   4      427.40      418.43     27.68 o
   8   0   4        0.89       15.36     13.96 o
   9   0   4        0.02       -4.73     11.11 o
  10   0   4      198.03      160.76     25.88 o
 -11   1   4       97.48      107.80     14.37 o
 -10   1   4        0.31       24.78     10.55 o
  -9   1   4        0.26        9.11      7.88 o
  -8   1   4      124.18      123.93     13.66 o
  -7   1   4       88.80      114.71      9.85 o
  -6   1   4      106.45      143.55     10.57 o
  -5   1   4        6.13       10.03      4.49 o
  -4   1   4       99.78       84.86      6.55 o
  -3   1   4      305.04      362.36     21.93 o
  -2   1   4     1376.27     1330.36     32.70 o
  -1   1   4      177.83      136.08      6.77 o
   0   1   4      107.60      129.88      6.49 o
   1   1   4     7277.96     6999.73    100.46 o
   2   1   4      792.32      860.78     24.67 o
   3   1   4       99.90      122.79      7.95 o
   4   1   4      292.54      242.11     10.60 o
   5   1   4       23.25       19.37      4.93 o
   6   1   4      271.84      268.07     13.16 o
   7   1   4       44.21       22.83      7.41 o
   8   1   4        0.25       -2.70      7.37 o
   9   1   4       80.62       82.07     16.35 o
  10   1   4       66.02       43.06     12.55 o
 -11   2   4       14.88       19.04     18.10 o
 -10   2   4       61.04       57.09     13.42 o
  -9   2   4        7.03       21.64      9.38 o
  -8   2   4        0.44        6.33      7.12 o
  -7   2   4      430.56      422.64     15.41 o
  -6   2   4      747.04      778.73     19.33 o
  -5   2   4      362.43      344.05     11.34 o
  -4   2   4     3280.33     3481.59     95.11 o
  -3   2   4      195.62      198.75     16.62 o
  -2   2   4      245.54      290.86      6.66 o
  -1   2   4     5899.13     5546.58     72.37 o
   0   2   4     1448.68     1508.39     22.91 o
   1   2   4       10.93       62.29      4.59 o
   2   2   4     1334.79     1270.06     23.25 o
   3   2   4       90.51       78.72      8.26 o
   4   2   4       23.67       50.85      8.14 o
   5   2   4       68.52       93.57     16.53 o
   6   2   4       52.11       51.37      8.01 o
   7   2   4      647.76      658.87     21.73 o
   8   2   4      104.20       97.14     14.37 o
   9   2   4      221.89      206.56     19.06 o
  10   2   4       79.21       74.67     14.79 o
 -11   3   4        2.85       21.58     26.08 o
 -10   3   4        0.32       11.19     10.02 o
  -9   3   4       44.86       34.29      9.88 o
  -8   3   4        0.01       -1.39      6.81 o
  -7   3   4       21.02       17.18      7.09 o
  -6   3   4       22.47       21.09      4.74 o
  -5   3   4      892.93      924.42     24.17 o
  -4   3   4      844.08      825.31     35.13 o
  -2   3   4     1128.18     1029.42     26.56 o
  -1   3   4     4547.26     4405.11     66.38 o
   0   3   4      310.54      329.24      9.29 o
   1   3   4      620.95      633.81     11.71 o
   2   3   4      154.12      194.12      8.99 o
   3   3   4       91.57       92.74      6.59 o
   4   3   4      527.23      449.96     17.44 o
   5   3   4       23.82       43.06      8.82 o
   6   3   4      734.93      720.31     27.93 o
   7   3   4        1.48        3.13      6.32 o
   8   3   4       56.84       68.78     10.46 o
   9   3   4      326.65      356.79     21.87 o
  10   3   4        4.36       16.06     10.74 o
 -10   4   4       34.57       31.42     13.53 o
  -9   4   4      104.18      110.30     15.32 o
  -8   4   4       96.71      107.18     13.56 o
  -7   4   4       14.74       15.62      7.87 o
  -6   4   4      277.18      319.93     16.61 o
  -5   4   4      447.25      396.41     22.36 o
  -4   4   4     4161.73     4477.88     97.98 o
  -3   4   4       11.69       13.70      5.05 o
  -2   4   4       76.59      138.11      8.10 o
  -1   4   4      226.72      271.94      8.36 o
   0   4   4     1463.55     1562.60     24.63 o
   1   4   4      219.95      300.78     11.57 o
   2   4   4       27.70       38.75      5.49 o
   3   4   4      519.27      544.13     14.59 o
   4   4   4      380.41      367.46     16.48 o
   5   4   4      333.76      322.32     14.36 o
   6   4   4      636.03      624.66     23.75 o
   7   4   4      252.24      268.23     15.88 o
   8   4   4      104.20      109.01     12.06 o
   9   4   4        0.22        9.92      8.91 o
  10   4   4       10.33        1.68      9.54 o
 -10   5   4      163.62      162.09     21.87 o
  -9   5   4      529.62      460.73     27.56 o
  -8   5   4      109.57       77.74     11.64 o
  -7   5   4       71.75       99.34     12.48 o
  -6   5   4        2.98        3.15      5.75 o
  -5   5   4      471.62      455.91     23.56 o
  -4   5   4       95.59      105.43     19.06 o
  -3   5   4     1581.53     1539.92     24.48 o
  -2   5   4       70.56       97.05     10.77 o
  -1   5   4       37.29       53.91      4.60 o
   0   5   4     2203.27     2137.44     31.80 o
   1   5   4     1438.79     1446.91     26.16 o
   2   5   4     1254.37     1216.28     24.82 o
   3   5   4      104.76      100.10      8.37 o
   4   5   4       36.41       37.61     10.66 o
   5   5   4      533.39      538.99     21.86 o
   6   5   4      761.95      753.83     26.63 o
   7   5   4       15.91        1.86      7.02 o
   8   5   4       14.49       26.98      8.45 o
   9   5   4        6.84       16.01     11.00 o
 -10   6   4       89.60       78.75     30.18 o
  -9   6   4        4.17        5.62     13.57 o
  -8   6   4       98.63      116.73     14.60 o
  -7   6   4        0.97        6.59      7.64 o
  -6   6   4      140.30      139.16     21.67 o
  -5   6   4      292.06      317.33     21.37 o
  -4   6   4       46.53       62.40     19.94 o
  -3   6   4       79.54       68.64      6.98 o
  -2   6   4      138.26      155.87     10.03 o
  -1   6   4      407.15      392.04     12.95 o
   0   6   4        7.91       41.30      4.88 o
   1   6   4      124.88      144.23      7.63 o
   2   6   4        1.64        8.52      4.21 o
   3   6   4        2.53       13.58      7.36 o
   4   6   4       78.07       63.66     11.28 o
   5   6   4      579.39      584.01     26.02 o
   6   6   4       48.06       54.97      9.10 o
   7   6   4       22.33       27.31      8.73 o
   8   6   4        1.13        0.50      7.22 o
   9   6   4        0.05       12.33     13.78 o
  -8   7   4        0.22       18.94     10.80 o
  -7   7   4      155.99      138.40     19.31 o
  -6   7   4        0.70       10.60      9.18 o
  -5   7   4       17.40       42.84     11.95 o
  -4   7   4     1598.24     1553.43     46.88 o
  -3   7   4      218.10      209.77     17.56 o
  -2   7   4        3.11        4.49      5.44 o
  -1   7   4      329.90      335.94     15.58 o
   0   7   4      146.44      181.36      8.73 o
   1   7   4     1100.60     1116.38     21.78 o
   2   7   4        0.31        0.46      4.32 o
   3   7   4      250.40      235.80     13.05 o
   4   7   4      216.06      215.06     26.09 o
   5   7   4        4.15       25.71     15.45 o
   6   7   4      648.72      716.99     30.85 o
   7   7   4      178.10      158.28     14.54 o
   8   7   4       69.88       84.43     13.64 o
   9   7   4       33.11       68.24     14.54 o
  -9   8   4       53.32       97.43     23.07 o
  -8   8   4       27.80       32.68     12.32 o
  -7   8   4       82.23       53.13     17.79 o
  -6   8   4        2.37       10.88     11.20 o
  -5   8   4      293.83      294.81     28.14 o
  -4   8   4      515.70      538.35     69.64 o
  -3   8   4       33.26       79.85     13.44 o
  -2   8   4      253.05      292.32     14.94 o
  -1   8   4      395.85      399.92     17.15 o
   0   8   4       41.37       53.21      8.04 o
   1   8   4      105.27      123.04      8.85 o
   2   8   4       15.87       18.40      5.93 o
   3   8   4       21.40       24.16      6.73 o
   4   8   4       89.68       99.14      9.93 o
   5   8   4        9.39       16.74     20.67 o
   6   8   4      292.20      296.83     21.42 o
   7   8   4      110.48      104.32     14.50 o
   8   8   4      188.80      187.73     23.43 o
  -8   9   4       33.24       82.29     17.60 o
  -7   9   4      109.22      131.60     31.15 o
  -6   9   4      141.71      137.17     23.34 o
  -5   9   4      253.04      255.16     36.66 o
  -4   9   4      206.03      216.06     23.82 o
  -3   9   4      390.89      363.94     17.50 o
  -2   9   4      563.31      595.17     21.50 o
  -1   9   4       40.87       48.83     10.27 o
   0   9   4      221.58      237.67     19.83 o
   1   9   4       54.41       67.75      7.90 o
   2   9   4        0.59       10.27      5.78 o
   3   9   4      200.33      180.11     12.21 o
   4   9   4      289.76      265.78     14.68 o
   5   9   4       68.78       75.90     15.66 o
   6   9   4       57.17       66.52     23.25 o
   7   9   4        1.20       34.65     11.94 o
  -7  10   4       79.48       73.89     23.28 o
  -6  10   4      100.56      131.04     32.47 o
  -5  10   4       54.06       55.35     17.68 o
  -4  10   4      139.83      113.84     13.30 o
  -3  10   4       77.72       79.52     13.13 o
  -2  10   4       13.79       26.34      8.23 o
  -1  10   4       14.67       10.07      8.05 o
   0  10   4       89.39      103.77     12.32 o
   1  10   4      103.14      121.05     13.32 o
   2  10   4      139.51      116.78     10.60 o
   3  10   4      192.67      239.90     15.08 o
   4  10   4        3.50       21.34      9.65 o
   5  10   4       19.85       29.45     13.89 o
   6  10   4       93.08      117.45     32.61 o
   7  10   4        0.10       80.11     35.29 o
  -7  11   4        5.82       33.03     20.05 o
  -6  11   4       66.04       66.30     22.08 o
  -5  11   4       29.56       40.57     34.20 o
  -4  11   4        2.96       11.04     10.78 o
  -3  11   4      103.18      118.54     15.57 o
  -2  11   4        3.45       16.68      8.84 o
  -1  11   4       14.27       29.02     10.01 o
   0  11   4        7.57        3.32      9.25 o
   1  11   4        3.23        6.83     10.71 o
   2  11   4      512.00      491.46     21.13 o
   3  11   4        2.49       15.37      8.27 o
   4  11   4       65.36       70.03     10.45 o
   5  11   4      225.31      276.19     31.08 o
   6  11   4        0.10       -3.12     13.18 o
  -5  12   4        0.34       39.38     21.17 o
  -4  12   4       22.07       30.48     14.25 o
  -3  12   4        4.00       15.27     11.81 o
  -2  12   4      354.56      373.24     20.09 o
  -1  12   4        1.28       17.83     13.58 o
   0  12   4        9.04       19.04     12.59 o
   1  12   4      128.00      123.70     23.16 o
   2  12   4       22.02       22.51     12.46 o
   3  12   4       18.07       16.16     11.85 o
   4  12   4       55.80       55.69     11.89 o
   5  12   4        0.04       -1.19     16.30 o
  -4  13   4      106.10       82.20     28.56 o
  -3  13   4        0.64       13.83     20.64 o
  -2  13   4      617.65      649.03     26.06 o
  -1  13   4      114.65      109.72     27.47 o
   0  13   4       47.02       43.33     15.05 o
   1  13   4       97.85       88.99     17.09 o
   2  13   4       18.61       41.55     19.15 o
   3  13   4       27.42       29.82     17.32 o
 -11   1   5        0.00       34.19     12.97 o
 -10   1   5       22.69       38.71     11.00 o
  -9   1   5        0.34        9.63      9.96 o
  -8   1   5       35.87       45.69      7.86 o
  -7   1   5       10.51       18.07      6.23 o
  -6   1   5       51.76       58.60      7.51 o
  -5   1   5      102.03      115.93     18.19 o
  -4   1   5      327.85      244.24     20.21 o
  -3   1   5     1474.18     1407.88     89.15 o
  -2   1   5      419.17      405.15      8.00 o
  -1   1   5      438.81      435.13     10.51 o
   0   1   5      148.19      186.44      7.85 o
   1   1   5      325.99      387.60     15.97 o
   2   1   5     2045.01     2034.58     37.99 o
   3   1   5        2.40       19.79      6.31 o
   4   1   5        4.68       11.67      5.15 o
   5   1   5      161.86      201.55     12.55 o
   6   1   5        3.21       11.04      7.56 o
   7   1   5      107.13      115.98     13.29 o
   8   1   5       92.33       61.80     11.46 o
   9   1   5        1.74       -3.58      8.16 o
  10   1   5       80.18       68.54     14.40 o
 -11   2   5        0.27       38.77     15.03 o
 -10   2   5        0.88       13.14      9.85 o
  -9   2   5      293.63      294.85     26.47 o
  -8   2   5        3.28        8.86      9.21 o
  -7   2   5      306.91      298.19     18.44 o
  -6   2   5      359.13      346.67     12.53 o
  -5   2   5      210.71      211.27     22.85 o
  -4   2   5      141.23      183.25     19.51 o
  -3   2   5      294.38      193.25     40.50 o
  -2   2   5     2301.92     2415.08     31.63 o
  -1   2   5     1061.74     1072.09     25.09 o
   0   2   5      816.57      797.20     15.17 o
   1   2   5      167.76      120.81      6.49 o
   2   2   5      127.98      152.71      8.47 o
   3   2   5        6.79       15.97      8.06 o
   4   2   5       48.47       65.64      8.89 o
   5   2   5       50.96       55.78      9.27 o
   6   2   5       21.59       32.19      8.88 o
   7   2   5     1282.07     1296.85     31.87 o
   8   2   5      295.22      260.05     18.97 o
   9   2   5      222.19      220.09     19.86 o
  10   2   5       21.73       18.23     11.34 o
 -11   3   5       97.88       82.68     18.51 o
 -10   3   5      154.44      134.62     17.19 o
  -9   3   5       33.69       51.15     11.88 o
  -8   3   5      281.33      288.92     21.28 o
  -7   3   5       67.56       62.65     14.36 o
  -6   3   5       15.86       34.29     15.28 o
  -5   3   5      107.38      149.69     20.52 o
  -4   3   5     7641.65     7540.13    188.54 o
  -3   3   5      164.80      192.69     10.56 o
  -2   3   5       54.55       50.58      5.10 o
  -1   3   5     1357.94     1362.06     21.86 o
   0   3   5       52.17       61.30      4.98 o
   1   3   5      891.55      832.71     16.40 o
   2   3   5      294.81      297.76     10.90 o
   3   3   5        1.85        2.02      3.68 o
   4   3   5      146.57      156.87     12.99 o
   5   3   5      100.74      104.46     11.88 o
   6   3   5      915.21      812.87     27.65 o
   7   3   5       19.31       15.95      7.11 o
   8   3   5       11.67        2.65      7.99 o
   9   3   5        0.49        4.04      7.72 o
  10   3   5       15.04        7.59     10.30 o
 -10   4   5       98.86       93.93     15.30 o
  -9   4   5       58.81       37.10     11.63 o
  -8   4   5      200.34      208.32     21.33 o
  -7   4   5       84.74       99.28     16.32 o
  -6   4   5      615.56      652.74     30.32 o
  -5   4   5     1386.83     1455.79     44.36 o
  -4   4   5     6569.69     6600.51    168.49 o
  -3   4   5        5.78        3.09      3.72 o
  -2   4   5       32.02       46.84      5.19 o
  -1   4   5     2221.43     2213.96     28.43 o
   0   4   5     1570.68     1745.93     25.59 o
   1   4   5       96.95      113.52      5.71 o
   2   4   5      184.62      172.11      8.89 o
   3   4   5       27.51       34.30      5.39 o
   4   4   5      269.34      268.08     15.21 o
   5   4   5      293.89      319.52     17.99 o
   6   4   5       26.98       33.47     10.70 o
   7   4   5       73.94       79.49     11.43 o
   8   4   5      157.20      170.68     14.91 o
   9   4   5       13.12       20.31      9.93 o
 -10   5   5        3.89       22.37     12.51 o
  -9   5   5        0.09        4.02     11.50 o
  -8   5   5        2.38        1.67     10.70 o
  -7   5   5        7.17       25.35     10.24 o
  -6   5   5       36.75       44.64     12.57 o
  -5   5   5      143.84      171.74     18.33 o
  -4   5   5       32.09       28.43     10.37 o
  -3   5   5      884.12      872.40     15.28 o
  -2   5   5      549.81      562.32     15.66 o
  -1   5   5      742.93      754.37     13.22 o
   0   5   5        2.10       17.66      3.43 o
   1   5   5      211.25      220.93      8.31 o
   2   5   5      160.39      165.97     13.82 o
   3   5   5       67.25       77.40      7.86 o
   4   5   5       23.68       48.17     11.49 o
   5   5   5       39.73       65.38     11.14 o
   6   5   5      354.44      321.36     15.94 o
   7   5   5       65.46       66.52     10.37 o
   8   5   5      167.65      124.62     13.82 o
   9   5   5        8.56       17.28     10.11 o
 -10   6   5        9.24       10.41     38.09 o
  -9   6   5       15.95       39.35     34.37 o
  -8   6   5       17.93       20.47     14.05 o
  -7   6   5      131.90      136.28     19.23 o
  -6   6   5      184.70      202.78     21.42 o
  -5   6   5      124.63      100.20     15.47 o
  -4   6   5      143.71      161.29     17.69 o
  -3   6   5       31.50       50.90      8.18 o
  -2   6   5     1531.89     1447.66     28.75 o
  -1   6   5      123.48      143.97      8.23 o
   0   6   5       43.86       42.99      5.62 o
   1   6   5        0.21        3.23      3.79 o
   2   6   5       40.18       47.57      6.50 o
   3   6   5       53.04       61.59      9.01 o
   4   6   5      856.57      796.29     34.28 o
   5   6   5      398.69      362.45     19.32 o
   6   6   5      919.16      817.82     25.22 o
   7   6   5      539.72      500.30     20.66 o
   8   6   5        5.46       23.66      8.96 o
   9   6   5       43.68       43.98     10.83 o
  -9   7   5        2.20       11.46     27.21 o
  -8   7   5        8.85       28.49     10.62 o
  -7   7   5      434.88      423.03     26.82 o
  -6   7   5       11.02        6.36     12.99 o
  -5   7   5       38.11       34.05     11.95 o
  -4   7   5     3382.91     3357.86     81.81 o
  -3   7   5      528.28      526.21     17.01 o
  -2   7   5       38.45       47.22      7.81 o
  -1   7   5     1393.96     1378.77     28.72 o
   0   7   5      385.68      354.67     11.59 o
   1   7   5      235.54      249.41     10.50 o
   2   7   5      108.73      122.30     10.54 o
   3   7   5      191.60      184.53     14.81 o
   4   7   5        4.45        0.95     12.34 o
   5   7   5       14.50       28.01     13.41 o
   6   7   5     1501.15     1581.59     49.19 o
   7   7   5       48.96       58.30     17.64 o
   8   7   5       41.18       65.28     11.52 o
  -9   8   5        9.92       49.34     13.63 o
  -8   8   5       17.10       48.21     15.51 o
  -7   8   5        0.28        6.82     12.28 o
  -6   8   5      123.32      122.10     20.98 o
  -5   8   5      493.67      476.17     32.31 o
  -4   8   5       32.42       40.26     14.68 o
  -3   8   5      137.29      159.26     12.79 o
  -2   8   5       63.86       53.07     10.08 o
  -1   8   5        0.28       10.04      6.99 o
   0   8   5       96.32       97.67      8.03 o
   1   8   5       55.27       48.36      7.12 o
   2   8   5      209.57      215.48     11.96 o
   3   8   5      455.77      446.82     16.00 o
   4   8   5       45.76       41.37      8.40 o
   5   8   5        9.37       15.54      9.64 o
   6   8   5       99.83       90.40     15.25 o
   7   8   5        6.33        6.12      8.26 o
   8   8   5       13.10       28.65      9.83 o
  -8   9   5       72.81       66.61     24.81 o
  -7   9   5       46.03       51.66     17.92 o
  -6   9   5      145.93      126.43     32.64 o
  -5   9   5        5.63       17.82     11.75 o
  -4   9   5      266.78      251.91     28.27 o
  -3   9   5      214.25      193.54     21.50 o
  -2   9   5      123.57      150.12     12.91 o
  -1   9   5       19.68       22.76      8.70 o
   0   9   5       43.43       40.05      8.36 o
   1   9   5        6.67       25.93      6.72 o
   2   9   5        9.35       11.87      5.46 o
   3   9   5        7.72        5.71      6.15 o
   4   9   5      167.73      185.25     13.55 o
   5   9   5       58.58       42.16     12.73 o
   6   9   5       32.56       59.45     12.19 o
   7   9   5      110.97      172.39     19.20 o
  -7  10   5      183.49      131.52     32.21 o
  -6  10   5       17.70       39.71     17.43 o
  -5  10   5       71.85      122.05     23.03 o
  -4  10   5       62.32       52.73     10.93 o
  -3  10   5      384.50      370.02     21.50 o
  -2  10   5       57.85       52.23      9.80 o
  -1  10   5       33.75       36.99      9.47 o
   0  10   5       51.30       66.71     11.07 o
   1  10   5       58.15       70.91     11.92 o
   2  10   5        2.86        8.05      6.33 o
   3  10   5       38.29       52.72      9.58 o
   4  10   5       63.90       81.69     14.23 o
   5  10   5        3.79       20.72     17.31 o
   6  10   5       28.94       41.12     30.36 o
  -6  11   5      116.93      153.69     34.17 o
  -5  11   5       24.69       35.28     15.31 o
  -4  11   5       81.55       86.27     13.56 o
  -3  11   5      136.35      104.73     15.16 o
  -2  11   5        1.16       18.90      9.33 o
  -1  11   5       94.34       86.58     12.53 o
   0  11   5       87.19       65.80     14.42 o
   1  11   5       10.51        3.13     11.11 o
   2  11   5      366.76      357.01     18.91 o
   3  11   5      156.05      155.07     14.64 o
   4  11   5      140.43      139.34     21.44 o
   5  11   5        1.74       26.46     21.84 o
  -5  12   5       18.36       17.35     26.73 o
  -4  12   5       42.37       42.77     11.94 o
  -3  12   5       63.65       81.56     15.50 o
  -2  12   5        0.42      -24.09     14.19 o
  -1  12   5       21.45       35.36     18.51 o
   0  12   5        0.26       16.75     12.45 o
   1  12   5      107.24       86.92     39.12 o
   2  12   5       99.78       80.96     13.08 o
   3  12   5       73.50       75.94     18.84 o
   4  12   5        2.82       17.06      8.55 o
  -3  13   5       37.46       42.37     14.04 o
  -2  13   5       11.86       23.31     13.22 o
  -1  13   5       14.44       -8.79      9.82 o
   0  13   5        0.01      -19.90     15.19 o
   1  13   5        5.36       -1.13     18.14 o
   2  13   5       58.18       51.41     21.14 o
 -11   0   6       31.55       62.16     21.90 o
 -10   0   6       35.19       64.79     32.39 o
  -9   0   6      706.17      712.36     62.08 o
  -8   0   6      952.89      898.77     65.62 o
  -7   0   6      583.10      575.49     51.26 o
  -6   0   6      467.53      489.12     45.50 o
  -5   0   6      577.09      503.67     43.64 o
  -4   0   6       68.91       81.78     20.65 o
  -3   0   6       87.33       89.01      9.75 o
  -2   0   6      689.46      580.89     18.50 o
  -1   0   6      740.48      634.19     19.28 o
   0   0   6      301.07      306.32     18.71 o
   1   0   6        3.40      137.30     10.72 o
   2   0   6     4044.45     3834.85    197.99 o
   3   0   6        1.85       17.38      9.70 o
   4   0   6     1398.29     1400.38     47.64 o
   5   0   6      208.07      188.58     15.73 o
   6   0   6       36.46       21.04     10.06 o
   7   0   6      639.41      637.43     47.72 o
   8   0   6      118.08      105.81     19.50 o
   9   0   6       42.57       50.96     17.76 o
 -11   1   6       25.99       68.62     19.49 o
 -10   1   6       31.05       47.76     16.26 o
  -9   1   6       95.69       94.36     18.09 o
  -8   1   6       56.32       68.52     19.66 o
  -7   1   6      114.39      128.15     24.45 o
  -6   1   6      341.54      343.73     27.87 o
  -5   1   6       15.97       19.65     13.81 o
  -4   1   6        6.31       39.62     13.21 o
  -3   1   6       37.96       34.51      6.23 o
  -2   1   6       59.90       66.15      7.99 o
  -1   1   6        9.93       29.99      4.50 o
   0   1   6      461.29      477.73     12.19 o
   1   1   6     1379.01     1154.92     23.16 o
   2   1   6      488.19      394.40     12.93 o
   3   1   6       99.17      122.20      8.57 o
   4   1   6       31.51       33.00      6.69 o
   5   1   6       20.43       16.99      8.03 o
   6   1   6       48.30       32.19      7.39 o
   7   1   6      100.20       85.12     11.91 o
   8   1   6      112.20       93.57     13.30 o
   9   1   6       12.86       13.08      9.85 o
 -11   2   6        3.40       32.83     17.36 o
 -10   2   6       37.89       45.00     15.93 o
  -9   2   6       63.50       45.74     15.37 o
  -8   2   6      163.87      172.84     46.91 o
  -7   2   6       21.28       11.90     15.39 o
  -6   2   6      337.29      331.15     28.21 o
  -5   2   6        1.60        7.41     16.79 o
  -4   2   6        7.73       13.29     10.81 o
  -3   2   6      184.38      178.00     10.71 o
  -2   2   6     1535.39     1625.26     30.51 o
  -1   2   6     1544.37     1729.71     27.81 o
   0   2   6     1757.88     1735.19     27.52 o
   1   2   6     2423.61     2608.40     38.39 o
   2   2   6      359.90      383.65     11.05 o
   3   2   6      155.51      143.04     10.87 o
   4   2   6       33.42       39.41      6.81 o
   5   2   6      330.01      361.75     18.40 o
   6   2   6      100.78      112.73     13.61 o
   7   2   6       54.85       37.80      9.57 o
   8   2   6       36.35       29.62      9.69 o
   9   2   6       26.72       17.06      9.88 o
 -10   3   6       62.27       72.43     19.47 o
  -9   3   6       25.75       31.17     15.32 o
  -8   3   6       48.71       59.79     21.30 o
  -7   3   6       32.38       12.45     15.16 o
  -6   3   6      422.22      454.59     34.06 o
  -5   3   6        1.08        4.84     11.05 o
  -4   3   6     4683.13     4513.58    171.43 o
  -3   3   6     1034.00      942.04     20.72 o
  -2   3   6      124.49      113.75      8.50 o
  -1   3   6      248.09      269.29     13.41 o
   0   3   6       55.73       83.93      5.85 o
   1   3   6       26.69       45.98      5.06 o
   2   3   6      154.62      148.23      9.01 o
   3   3   6      761.47      742.95     18.69 o
   4   3   6       69.49       59.50      9.91 o
   5   3   6      254.52      302.73     14.90 o
   6   3   6      248.60      232.56     19.90 o
   7   3   6        7.42       18.71      7.52 o
   8   3   6        2.33        0.17      7.58 o
   9   3   6        6.68       -2.53     12.61 o
 -10   4   6       61.46      110.28     20.58 o
  -9   4   6       45.27       41.27     14.61 o
  -8   4   6        0.97       10.30      9.39 o
  -7   4   6       47.63       69.81     13.70 o
  -6   4   6      671.32      716.81     32.50 o
  -5   4   6      214.05      289.96     29.33 o
  -4   4   6       23.87       60.16     17.35 o
  -3   4   6      433.21      427.19     12.62 o
  -2   4   6        0.12       14.23      4.64 o
  -1   4   6      659.98      716.91     14.89 o
   0   4   6       44.84       75.59      6.50 o
   1   4   6      192.34      197.41      7.55 o
   2   4   6       18.42       14.32      5.01 o
   3   4   6       16.73       27.55      9.21 o
   4   4   6      162.10      186.11     14.10 o
   5   4   6     1275.86     1246.80     34.90 o
   6   4   6        6.70       21.55      8.61 o
   7   4   6        0.91        1.56      6.70 o
   8   4   6       48.43       43.14     11.09 o
   9   4   6      188.68      178.85     18.75 o
 -10   5   6       12.99       38.97     21.32 o
  -9   5   6       10.36       27.20     19.37 o
  -8   5   6       13.88       41.01     12.89 o
  -7   5   6      449.79      452.62     27.10 o
  -6   5   6     2484.64     2488.25     68.37 o
  -5   5   6       20.43       25.06      8.12 o
  -4   5   6       51.11       54.45     12.20 o
  -3   5   6        0.99        2.05      4.59 o
  -2   5   6      437.37      426.51     13.34 o
  -1   5   6     1026.26     1002.37     16.50 o
   0   5   6        1.09        0.78      2.72 o
   1   5   6        5.48       11.49      3.58 o
   2   5   6        1.63        2.96      4.91 o
   3   5   6       98.47       75.99     11.38 o
   4   5   6     6499.33     6211.60    136.03 o
   5   5   6     1788.98     1701.56     43.10 o
   6   5   6       21.01       23.91      7.80 o
   7   5   6      145.12      177.86     15.21 o
   8   5   6        4.66        5.19      9.90 o
   9   5   6        0.04       -3.76      9.11 o
 -10   6   6      175.35      154.05     50.98 o
  -9   6   6       22.10       20.52     13.34 o
  -8   6   6       67.35       54.10     14.04 o
  -7   6   6       27.69       55.31     15.19 o
  -6   6   6      922.62      913.23     37.40 o
  -5   6   6       20.93       79.62     15.48 o
  -4   6   6      429.79      386.59     23.59 o
  -3   6   6       74.04       71.67      8.05 o
  -2   6   6      491.28      457.34     15.87 o
  -1   6   6        0.93        4.08      3.85 o
   0   6   6      203.30      208.23      8.55 o
   1   6   6       22.62       28.48      4.91 o
   2   6   6       11.16       19.08      5.87 o
   3   6   6      984.60      978.17     24.07 o
   4   6   6        1.49       24.43      7.20 o
   5   6   6       37.31       73.44     16.73 o
   6   6   6      382.97      384.70     17.92 o
   7   6   6       31.79       23.07      9.26 o
   8   6   6       10.88       12.78      8.83 o
  -9   7   6       16.77       46.39     41.99 o
  -8   7   6       19.53       35.91     15.58 o
  -7   7   6       92.77       96.56     17.78 o
  -6   7   6      790.72      657.10     53.43 o
  -5   7   6      178.51      200.57     21.99 o
  -4   7   6      815.04      826.00     34.26 o
  -3   7   6        5.22        8.20      6.12 o
  -2   7   6       39.26       56.31      7.92 o
  -1   7   6       37.53       48.39      7.30 o
   0   7   6      425.12      397.37     11.73 o
   1   7   6        0.03        9.56      4.17 o
   2   7   6       19.51       13.99      6.09 o
   3   7   6        7.05        2.94      7.58 o
   4   7   6      192.74      204.12     13.47 o
   5   7   6        0.63       18.02      9.72 o
   6   7   6        1.36       12.11      9.60 o
   7   7   6        0.01       22.02      9.04 o
   8   7   6        0.32       13.56      8.78 o
  -8   8   6       31.40       44.46     16.25 o
  -7   8   6        7.61       -0.01     11.70 o
  -6   8   6       52.33       32.44     16.25 o
  -5   8   6        0.68       18.36     20.39 o
  -4   8   6      754.77      719.32     32.26 o
  -3   8   6      878.15      821.18     24.73 o
  -2   8   6       93.25      109.23     11.09 o
  -1   8   6      124.79      118.93     10.59 o
   0   8   6        0.10       10.31      6.07 o
   1   8   6       13.89        8.01      6.72 o
   2   8   6      112.18      120.85     10.34 o
   3   8   6       38.71       34.35     10.41 o
   4   8   6      416.24      415.30     16.87 o
   5   8   6      428.31      452.18     24.56 o
   6   8   6        6.30       16.73     10.62 o
   7   8   6      140.59      116.03     13.82 o
  -8   9   6        9.86       37.75     20.32 o
  -7   9   6       29.40       38.75     16.63 o
  -6   9   6        1.36       13.93     13.70 o
  -5   9   6       66.19       74.41     18.64 o
  -4   9   6        3.38       12.34      8.30 o
  -3   9   6       86.17       86.24     13.14 o
  -2   9   6      577.24      557.32     20.67 o
  -1   9   6       42.35       43.23      8.98 o
   0   9   6       42.88       50.41      9.00 o
   1   9   6      249.08      216.84     21.62 o
   2   9   6        5.93        9.67      5.68 o
   3   9   6        0.05        0.91      6.33 o
   4   9   6        0.10       11.84      7.73 o
   5   9   6       29.13       41.86     11.28 o
   6   9   6       35.97       42.73     11.56 o
   7   9   6        2.47       19.37      9.39 o
  -7  10   6       78.06       93.15     27.09 o
  -6  10   6       80.45      102.99     22.27 o
  -5  10   6        7.94       19.18     18.64 o
  -4  10   6       21.19       16.11      9.60 o
  -3  10   6       17.98       15.99     10.02 o
  -2  10   6       36.35       44.26      9.43 o
  -1  10   6      606.29      509.51     21.29 o
   0  10   6        2.80        7.06      8.06 o
   1  10   6       10.69       12.04      9.20 o
   2  10   6       42.09       58.83     10.99 o
   3  10   6       19.82       13.94      8.31 o
   4  10   6       21.02       12.83     12.65 o
   5  10   6      134.17      164.45     26.10 o
   6  10   6       33.33       39.92     12.04 o
  -6  11   6       24.22       25.09     30.06 o
  -5  11   6       16.49       26.47     30.11 o
  -4  11   6        9.72       17.08     13.24 o
  -3  11   6        0.63        4.45     10.04 o
  -2  11   6        0.00        8.17      8.43 o
  -1  11   6        9.44       -1.07     10.97 o
   0  11   6        0.92        5.63     11.55 o
   1  11   6      230.93      247.55     19.13 o
   2  11   6       46.73       33.12     10.78 o
   3  11   6      180.88      177.00     15.71 o
   4  11   6        1.73       10.95     12.44 o
   5  11   6        1.49       48.81     20.12 o
  -5  12   6        1.26       26.98     21.03 o
  -4  12   6        1.71       21.27     18.14 o
  -3  12   6       59.77       56.90     17.66 o
  -2  12   6       28.88       57.58     13.40 o
  -1  12   6      111.05      112.43     33.52 o
   0  12   6       86.04       70.55     30.01 o
   1  12   6        4.52        8.98     12.46 o
   2  12   6       43.40       53.07     11.53 o
   3  12   6        0.02       12.87     12.22 o
  -2  13   6       57.54       72.75     21.72 o
  -1  13   6       55.75       60.24     20.87 o
   0  13   6       74.43       62.77     15.96 o
   1  13   6        0.73      -15.83     24.13 o
 -10   1   7      163.12      206.49     33.56 o
  -9   1   7        0.00       12.57     17.59 o
  -8   1   7       11.55       10.29     16.26 o
  -7   1   7       34.15       40.74     18.04 o
  -6   1   7        0.01        3.53     14.11 o
  -5   1   7       18.16       41.78     13.49 o
  -4   1   7        3.01       26.04     12.41 o
  -3   1   7     1492.10     1418.07     20.67 o
  -2   1   7      119.97      132.69      7.47 o
  -1   1   7     2728.73     2525.91     38.23 o
   0   1   7        0.05       20.48      4.73 o
   1   1   7      359.39      323.36     12.48 o
   2   1   7      196.44      209.79      9.48 o
   3   1   7      137.22      143.41     10.10 o
   4   1   7      347.87      325.53     16.67 o
   5   1   7        0.20       17.74     18.79 o
   6   1   7      144.64      122.62     16.55 o
   7   1   7      115.40      121.91     13.92 o
   8   1   7      224.89      183.94     17.71 o
   9   1   7        3.18       11.97      9.47 o
 -10   2   7       30.24       38.25     15.17 o
  -9   2   7       33.30        7.47     17.56 o
  -8   2   7       81.39       92.44     22.95 o
  -7   2   7        0.00        8.16     14.14 o
  -6   2   7        8.08       -2.33     14.65 o
  -5   2   7      124.88      150.78     21.86 o
  -4   2   7      122.85      175.74     29.49 o
  -3   2   7     1372.00     1405.84     20.43 o
  -2   2   7      941.87     1008.47     20.92 o
  -1   2   7       59.09       52.10      5.65 o
   0   2   7     3704.85     3594.80     57.81 o
   1   2   7      792.29      898.56     18.30 o
   2   2   7      151.29      160.42      8.58 o
   3   2   7      100.82       95.03     10.87 o
   4   2   7      193.04      168.31     14.29 o
   5   2   7       68.85       75.79      9.70 o
   6   2   7       81.90       86.63     12.80 o
   7   2   7      230.93      238.12     17.87 o
   8   2   7        4.95       -0.07      9.57 o
   9   2   7       17.89       16.97     10.22 o
 -10   3   7        0.00       12.91     14.61 o
  -9   3   7        5.25       -8.43     10.62 o
  -8   3   7       25.47       20.57     17.65 o
  -7   3   7      244.35      230.76     29.68 o
  -6   3   7        0.15       -9.06     12.41 o
  -5   3   7       25.96       30.03     13.35 o
  -4   3   7      168.20      206.49     23.64 o
  -3   3   7        0.05       -0.29      2.81 o
  -2   3   7     1109.16     1049.98     18.30 o
  -1   3   7      304.80      269.15     12.90 o
   0   3   7      143.62      151.10      8.01 o
   1   3   7      302.25      285.05     10.41 o
   2   3   7       12.79       20.15      4.64 o
   3   3   7      194.67      190.39     11.38 o
   4   3   7       15.91        6.13     11.85 o
   5   3   7        4.59       20.10      8.68 o
   6   3   7        0.27        2.74      6.45 o
   7   3   7        2.74        2.15      8.54 o
   8   3   7      217.96      240.39     20.12 o
   9   3   7       23.25       15.04      9.94 o
 -10   4   7        0.00       16.51     20.24 o
  -9   4   7       51.72       76.69     22.85 o
  -8   4   7        2.76       17.67     12.20 o
  -7   4   7      525.45      518.49     29.07 o
  -6   4   7       22.91       27.92     16.62 o
  -5   4   7      450.10      214.37     30.72 o
  -4   4   7      851.05      848.64     41.16 o
  -3   4   7       39.11       72.10      7.07 o
  -2   4   7      391.25      348.34     13.51 o
  -1   4   7        0.07        9.93      3.70 o
   0   4   7      218.77      220.36      9.69 o
   1   4   7       32.67       49.22      6.06 o
   2   4   7        8.96       19.34      5.79 o
   3   4   7      170.35      150.32     12.83 o
   4   4   7      281.19      377.32     19.58 o
   5   4   7     1712.54     1642.62     42.22 o
   6   4   7       30.01       28.62      8.50 o
   7   4   7       23.62       30.86      9.23 o
   8   4   7       26.59       21.50      9.81 o
   9   4   7        0.74       -6.62      8.75 o
 -10   5   7       26.30       33.93     22.86 o
  -9   5   7      124.44      150.72     22.89 o
  -8   5   7       24.83       33.83     14.04 o
  -7   5   7        0.34       21.36     11.92 o
  -6   5   7      139.27      218.61     21.56 o
  -5   5   7      124.81      106.11     25.15 o
  -4   5   7        3.71        5.82      8.58 o
  -3   5   7        8.86       10.16      5.51 o
  -2   5   7      407.45      334.77     12.69 o
  -1   5   7      599.62      662.12     15.55 o
   0   5   7       31.44       41.56      5.76 o
   1   5   7      710.49      678.27     14.98 o
   2   5   7       11.57       34.22      6.85 o
   3   5   7      127.60      155.70     11.13 o
   4   5   7        4.99       48.55     10.02 o
   5   5   7        4.08       21.43     14.70 o
   6   5   7       29.38       19.49      8.39 o
   7   5   7       98.40      107.78     13.31 o
   8   5   7        0.00        1.05     10.36 o
  -9   6   7       21.32       40.17     12.05 o
  -8   6   7      384.00      385.86     29.15 o
  -7   6   7      316.35      324.60     26.14 o
  -6   6   7     1269.92     1250.48     55.04 o
  -5   6   7      541.30      484.90     31.65 o
  -4   6   7      162.72      188.90     25.06 o
  -3   6   7       56.92       65.13      8.30 o
  -2   6   7      377.58      357.57     13.67 o
  -1   6   7      234.16      218.78     10.16 o
   0   6   7      212.02      201.87      8.27 o
   1   6   7      723.53      694.89     20.58 o
   2   6   7      363.22      377.41     20.05 o
   3   6   7      268.13      314.58     15.27 o
   4   6   7      637.31      669.51     20.15 o
   5   6   7       49.02       54.92     11.90 o
   6   6   7       49.41       56.38     10.35 o
   7   6   7       16.86        3.39      7.61 o
   8   6   7       85.92      108.11     14.33 o
  -9   7   7       24.86       37.20     10.81 o
  -8   7   7       56.93       70.68     16.98 o
  -7   7   7       46.68       35.75     15.82 o
  -6   7   7      905.61      797.60     80.11 o
  -5   7   7      793.38      709.13     33.51 o
  -4   7   7        3.97        7.07     14.24 o
  -3   7   7      202.54      242.41     13.80 o
  -2   7   7      218.28      189.33     15.05 o
  -1   7   7      290.73      252.36     12.64 o
   0   7   7      124.81      165.41     10.96 o
   1   7   7       11.77        4.86      8.08 o
   2   7   7      428.25      461.37     17.43 o
   3   7   7     1306.36     1317.09     30.07 o
   4   7   7      388.49      419.26     16.94 o
   5   7   7      118.37      116.97     15.50 o
   6   7   7      189.68      210.39     20.52 o
   7   7   7       25.24       20.04      9.37 o
  -8   8   7       48.59       49.45     16.99 o
  -7   8   7       21.50       28.92     15.20 o
  -6   8   7       55.08       33.24     15.54 o
  -5   8   7       37.82       22.08     18.97 o
  -4   8   7      227.50      186.00     21.39 o
  -3   8   7       45.62       48.62     10.29 o
  -2   8   7       19.22       16.69      7.11 o
  -1   8   7       95.70       63.70      8.95 o
   0   8   7      131.62      116.50     10.56 o
   1   8   7       25.08       32.99      8.72 o
   2   8   7       37.94       35.63      6.92 o
   3   8   7      224.59      258.74     14.81 o
   4   8   7      767.83      679.42     22.81 o
   5   8   7       12.96       33.29     11.84 o
   6   8   7       13.35       46.82     12.55 o
   7   8   7        6.26       15.48     12.57 o
  -8   9   7       32.33       24.14     32.30 o
  -7   9   7        2.16       15.32     14.32 o
  -6   9   7        1.70        8.16     14.50 o
  -5   9   7       10.10        6.57     11.15 o
  -4   9   7      221.11      199.40     16.63 o
  -3   9   7      568.39      520.62     24.54 o
  -2   9   7      347.75      314.48     17.19 o
  -1   9   7       78.90       77.38      9.77 o
   0   9   7       21.29       10.76      8.36 o
   1   9   7      383.14      335.53     18.11 o
   2   9   7      382.42      339.09     14.09 o
   3   9   7       24.43       14.30     11.14 o
   4   9   7      190.78      206.69     15.51 o
   5   9   7       34.69       50.49     12.40 o
   6   9   7        2.45       18.62     16.16 o
  -7  10   7        8.74       20.20     41.79 o
  -6  10   7        2.49       15.42     22.96 o
  -5  10   7       25.46       31.05     31.59 o
  -4  10   7      152.37      153.26     16.82 o
  -3  10   7       80.91      110.48     14.83 o
  -2  10   7        3.96       20.56      7.79 o
  -1  10   7      151.99      159.98     17.17 o
   0  10   7       79.19       70.24     12.19 o
   1  10   7       16.42       18.85      9.62 o
   2  10   7      235.18      183.92     24.67 o
   3  10   7        1.59       -2.65     15.06 o
   4  10   7        0.09       71.79     17.81 o
   5  10   7        4.65       24.63     15.50 o
  -6  11   7       26.83       45.91     20.30 o
  -5  11   7       53.63       68.56     19.43 o
  -4  11   7       88.12       80.73     13.04 o
  -3  11   7       10.33       14.81     18.08 o
  -2  11   7       38.85       26.44     14.23 o
  -1  11   7       90.33      110.40     21.55 o
   0  11   7        8.34       29.11     12.99 o
   1  11   7        9.47       18.29     10.13 o
   2  11   7      121.53      143.37     18.20 o
   3  11   7       95.90       70.64     14.64 o
   4  11   7       11.03       24.70     16.60 o
  -4  12   7        8.48       10.91     23.45 o
  -3  12   7      158.84      165.48     28.76 o
  -2  12   7      119.05      156.82     17.71 o
  -1  12   7        1.66       -4.66     11.28 o
   0  12   7       30.95       14.09     13.20 o
   1  12   7       29.80       20.05     13.88 o
   2  12   7        0.93       12.06     12.55 o
   3  12   7       62.34       59.72     15.57 o
 -10   0   8       37.35      108.56     37.34 o
  -9   0   8      286.52      253.98     50.45 o
  -8   0   8      103.56      103.77     32.89 o
  -7   0   8      184.60      193.50     40.49 o
  -6   0   8       23.35       39.59     24.25 o
  -5   0   8        1.33       55.68     20.35 o
  -4   0   8     1946.10     2147.22     99.94 o
  -3   0   8     2180.54     2074.81     38.88 o
  -2   0   8      306.83      296.33     15.69 o
  -1   0   8       15.79        8.71      6.71 o
   0   0   8       51.08       34.60      8.20 o
   1   0   8       81.05       86.92     10.79 o
   2   0   8      269.76      279.58     22.63 o
   3   0   8       45.65       36.95     11.41 o
   4   0   8      464.80      421.22     27.59 o
   5   0   8       46.90        9.66     23.75 o
   6   0   8      534.46      422.41     28.68 o
   7   0   8        7.86        7.78     11.38 o
   8   0   8        1.17       21.61     12.68 o
   9   0   8        3.29       14.13     13.61 o
 -10   1   8       16.31       66.62     24.60 o
  -9   1   8       99.83      160.79     29.75 o
  -8   1   8        6.39       13.18     15.37 o
  -7   1   8       56.75       61.22     19.62 o
  -6   1   8       62.18       74.55     20.25 o
  -5   1   8      175.83      218.34     25.87 o
  -4   1   8       55.94       12.84     13.79 o
  -3   1   8      537.65      468.54     10.75 o
  -2   1   8      361.90      418.54     12.91 o
  -1   1   8      305.20      315.77     11.75 o
   0   1   8       16.47       42.89      6.20 o
   1   1   8       26.90       32.04      6.74 o
   2   1   8       89.36       81.50      7.61 o
   3   1   8      215.58      225.68     12.45 o
   4   1   8       10.72       15.22      7.32 o
   5   1   8       90.78      114.06     24.09 o
   6   1   8        1.29        7.35      7.04 o
   7   1   8       58.43       71.58     11.81 o
   8   1   8       24.03       18.28      9.24 o
   9   1   8        0.04       -1.64      9.38 o
 -10   2   8       22.99       51.97     24.29 o
  -9   2   8      189.49      236.10     45.66 o
  -8   2   8        2.86        9.90     16.04 o
  -7   2   8      212.98      253.29     32.45 o
  -6   2   8        7.00        2.73     20.22 o
  -5   2   8      411.21      425.31     30.87 o
  -4   2   8        7.39       24.69     12.89 o
  -3   2   8      365.86      397.25     11.10 o
  -2   2   8        6.79       15.51      4.84 o
  -1   2   8      162.46      119.96      8.38 o
   0   2   8     1408.36     1383.84     28.50 o
   1   2   8       11.43       22.24      5.41 o
   2   2   8      393.28      394.09     15.19 o
   3   2   8       17.19       28.34      8.27 o
   4   2   8       36.25       32.85      9.54 o
   5   2   8       43.01       29.47      7.72 o
   6   2   8       81.48       81.04     12.10 o
   7   2   8      175.83      141.11     15.40 o
   8   2   8       59.10       44.26     11.84 o
 -10   3   8       23.04       34.56     21.41 o
  -9   3   8       33.65       52.35     31.76 o
  -8   3   8      291.94      317.93     37.38 o
  -7   3   8        8.97        7.27     14.57 o
  -6   3   8        0.26       35.80     16.56 o
  -5   3   8       28.41       21.27     30.06 o
  -4   3   8       81.83      106.37     18.97 o
  -3   3   8      150.93      168.59      9.49 o
  -2   3   8        0.29       11.53      4.66 o
  -1   3   8      125.03      129.62      7.81 o
   0   3   8       64.20       42.54      5.89 o
   1   3   8      153.89      162.14      9.24 o
   2   3   8     1249.86     1219.25     23.79 o
   3   3   8      516.72      530.68     20.60 o
   4   3   8        0.09       19.77      8.41 o
   5   3   8      294.02      251.51     14.78 o
   6   3   8      107.95      119.83     13.88 o
   7   3   8        9.44        8.48      7.74 o
   8   3   8      105.81      103.77     14.95 o
 -10   4   8        1.52       10.63     21.21 o
  -9   4   8       22.37       34.67     13.39 o
  -8   4   8       56.59       34.17     13.68 o
  -7   4   8        0.12       18.90     22.39 o
  -6   4   8        4.49        7.94     15.13 o
  -5   4   8       64.93       89.99     19.99 o
  -4   4   8       76.75       69.72     32.59 o
  -3   4   8       79.19       96.60      8.47 o
  -2   4   8      867.47      872.97     22.03 o
  -1   4   8      191.75      211.92     11.76 o
   0   4   8        7.34       17.59      5.21 o
   1   4   8      734.86      648.44     16.64 o
   2   4   8     1516.65     1410.44     29.81 o
   3   4   8       18.83       15.70     10.35 o
   4   4   8      872.03      842.75     35.49 o
   5   4   8       44.05       64.67     12.09 o
   6   4   8      135.79      139.78     13.64 o
   7   4   8        1.07       -2.61      7.83 o
   8   4   8       36.48       42.32     11.79 o
  -9   5   8      196.79      224.24     27.13 o
  -8   5   8     1113.33     1117.23     46.43 o
  -7   5   8      354.40      307.91     26.08 o
  -6   5   8     6672.29     6492.16    178.65 o
  -5   5   8       26.56        4.73     11.06 o
  -4   5   8       32.88       44.05     32.30 o
  -3   5   8       65.19       62.46      9.04 o
  -2   5   8        1.12        4.10      5.78 o
  -1   5   8       24.94       39.74      7.05 o
   0   5   8        0.61        1.36      4.43 o
   1   5   8       17.40       23.41      5.77 o
   2   5   8       28.96       83.15      9.09 o
   3   5   8       39.89       65.11      9.39 o
   4   5   8      462.18      474.08     17.41 o
   5   5   8      319.35      347.98     21.08 o
   6   5   8        1.95       12.19      7.84 o
   7   5   8       85.59       54.44     11.27 o
   8   5   8       33.42       47.54     12.62 o
  -9   6   8      116.79      121.23     25.07 o
  -8   6   8       93.33       56.44     15.86 o
  -7   6   8       48.30       76.11     17.53 o
  -6   6   8      240.11      311.16     26.30 o
  -5   6   8      367.57      321.68     24.07 o
  -4   6   8       12.83       19.59     11.14 o
  -3   6   8       52.43       44.85      8.21 o
  -2   6   8        0.06       -4.04      5.12 o
  -1   6   8       27.93       25.07      6.59 o
   0   6   8       78.57       95.42      7.62 o
   1   6   8      240.01      252.15     13.08 o
   2   6   8     1102.22     1000.62     25.12 o
   3   6   8      944.87      914.05     28.97 o
   4   6   8      801.75      827.69     23.13 o
   5   6   8       14.24       25.08     10.72 o
   6   6   8       36.24       32.76     11.39 o
   7   6   8        5.71        6.46      8.52 o
  -8   7   8      198.18      192.40     25.74 o
  -7   7   8       72.23       87.44     22.60 o
  -6   7   8      148.95      121.11     19.88 o
  -5   7   8        1.13        1.27     10.74 o
  -4   7   8      211.39      232.52     23.79 o
  -3   7   8       65.91       59.28     10.32 o
  -2   7   8       14.60       18.80      6.32 o
  -1   7   8       33.51       36.65      6.96 o
   0   7   8        2.22       -2.12      7.01 o
   1   7   8        5.37       23.40      9.56 o
   2   7   8      996.24     1008.49     25.49 o
   3   7   8      697.47      717.90     21.82 o
   4   7   8       65.92       64.54      9.99 o
   5   7   8        5.55        8.71     11.80 o
   6   7   8        2.93        8.06     12.28 o
   7   7   8       18.57        4.07      9.16 o
  -8   8   8      221.39      195.25     37.42 o
  -7   8   8       11.23       34.51     26.21 o
  -6   8   8      113.76       96.27     19.56 o
  -5   8   8      112.37      111.34     19.11 o
  -4   8   8      162.29      179.26     21.85 o
  -3   8   8       31.80       30.12      9.28 o
  -2   8   8       35.71       30.21      7.74 o
  -1   8   8       14.65       24.98      6.82 o
   0   8   8       29.27       47.68      9.52 o
   1   8   8      198.91      183.31     15.33 o
   2   8   8      247.48      270.39     15.60 o
   3   8   8        4.31       19.14      7.97 o
   4   8   8       45.68       49.75      9.96 o
   5   8   8        0.00       11.32      9.87 o
   6   8   8       76.68       77.33     15.14 o
  -7   9   8       17.28        5.87     18.67 o
  -6   9   8        9.20       12.89     12.80 o
  -5   9   8        0.13       -5.97     13.13 o
  -4   9   8        1.33        2.37      8.86 o
  -3   9   8       56.35       21.26     15.62 o
  -2   9   8       67.02       80.11     10.71 o
  -1   9   8       52.77       52.09     10.82 o
   0   9   8       36.02       27.19      9.82 o
   1   9   8      211.62      188.21     16.33 o
   2   9   8       21.80       20.41      9.34 o
   3   9   8        1.29        2.27      7.16 o
   4   9   8       23.40       30.90      9.12 o
   5   9   8       30.17       49.84     17.67 o
   6   9   8       13.66       36.72     12.94 o
  -6  10   8       63.69       70.89     20.65 o
  -5  10   8       52.40       53.28     19.02 o
  -4  10   8       69.54       78.27     13.23 o
  -3  10   8       43.30       43.60     11.76 o
  -2  10   8        2.38       12.62      8.07 o
  -1  10   8      105.28       96.77     14.73 o
   0  10   8        1.43        9.38      9.49 o
   1  10   8        1.61        2.19      8.77 o
   2  10   8        0.19       -3.65     15.65 o
   3  10   8       44.83       40.21     26.42 o
   4  10   8       27.04       28.08      9.88 o
   5  10   8        0.03       10.35     16.07 o
  -5  11   8      159.17      223.21     46.79 o
  -4  11   8        4.75       21.99     10.69 o
  -3  11   8       63.84       55.87     11.98 o
  -2  11   8        9.77       14.57     11.09 o
  -1  11   8       88.96       90.52     21.04 o
   0  11   8        8.76       11.72     10.92 o
   1  11   8      129.99      123.69     15.67 o
   2  11   8       10.63        9.15      9.33 o
   3  11   8       23.90       29.73     13.53 o
  -3  12   8       24.43       35.25     17.10 o
  -2  12   8        0.01      -17.57     15.44 o
  -1  12   8        1.16      -16.57     15.90 o
   0  12   8      117.74      145.82     18.69 o
   1  12   8        4.17       13.01     12.52 o
 -10   1   9       87.93       72.53     29.70 o
  -9   1   9      276.96      290.79     37.70 o
  -8   1   9        5.11        3.28     16.40 o
  -7   1   9        0.02       16.64     16.04 o
  -6   1   9        4.22       12.69     14.72 o
  -5   1   9       57.78       44.88     15.67 o
  -4   1   9     1412.91     1443.02     55.96 o
  -3   1   9      451.73      428.89     13.95 o
  -2   1   9       18.39       20.80      5.61 o
  -1   1   9       38.87       39.53      7.31 o
   0   1   9       28.21       20.15      6.70 o
   1   1   9      110.93      124.53     10.77 o
   2   1   9       18.43       25.46      7.72 o
   3   1   9      356.71      311.81     17.73 o
   4   1   9        0.02        3.38      8.03 o
   5   1   9      160.98      158.43     14.61 o
   6   1   9      205.97      213.20     16.88 o
   7   1   9       11.46       18.53     14.61 o
   8   1   9       45.07       43.73     12.71 o
 -10   2   9       66.41       79.42     25.20 o
  -9   2   9       87.95       84.28     25.23 o
  -8   2   9       75.91      113.74     25.01 o
  -7   2   9      142.55      202.21     29.42 o
  -6   2   9       30.30       40.65     15.57 o
  -5   2   9       11.73        1.31     13.87 o
  -4   2   9        2.77       14.26     11.41 o
  -3   2   9      363.82      370.81     12.23 o
  -2   2   9      501.84      506.31     15.31 o
  -1   2   9       24.59       64.10      7.62 o
   0   2   9       32.78       26.15      7.47 o
   1   2   9      480.89      484.71     15.07 o
   2   2   9      197.95      221.38     14.24 o
   3   2   9       43.07       54.93     15.70 o
   4   2   9      114.89       88.05     12.80 o
   5   2   9      147.00      125.66     14.90 o
   6   2   9       89.75       80.84     12.15 o
   7   2   9      159.33      167.42     17.12 o
   8   2   9       19.31       26.82     10.20 o
 -10   3   9       15.02       46.76     24.03 o
  -9   3   9       50.46       70.77     24.26 o
  -8   3   9      616.74      748.13     95.43 o
  -7   3   9      227.15      312.25     67.40 o
  -6   3   9        2.57        7.86     15.11 o
  -5   3   9      116.25      140.65     23.29 o
  -4   3   9       61.96       49.19     18.60 o
  -3   3   9      757.26      764.87     18.39 o
  -2   3   9        1.23        4.12      5.30 o
  -1   3   9       53.50       76.17      7.42 o
   0   3   9      101.86       98.84      8.60 o
   1   3   9      363.19      384.32     14.10 o
   2   3   9      520.81      544.41     18.29 o
   3   3   9      122.21      119.04     11.15 o
   4   3   9       59.34       68.42     16.68 o
   5   3   9       88.84       80.81     11.02 o
   6   3   9       33.67       24.70      9.78 o
   7   3   9        0.90        5.51      8.43 o
   8   3   9      158.15      181.78     20.44 o
  -9   4   9        1.13       20.21     19.94 o
  -8   4   9       33.94       18.72     44.96 o
  -7   4   9      235.39      267.57     34.85 o
  -6   4   9       49.22       38.11     14.82 o
  -5   4   9        9.44        5.12     14.66 o
  -4   4   9      158.66      177.77     26.53 o
  -3   4   9        0.12        3.12      5.51 o
  -2   4   9      875.49      851.08     22.40 o
  -1   4   9      980.08      996.67     21.28 o
   0   4   9      260.70      248.31     11.57 o
   1   4   9        4.89       32.10      6.55 o
   2   4   9     1481.98     1534.62     32.63 o
   3   4   9     1571.77     1481.63     32.17 o
   4   4   9        4.88        9.66     13.01 o
   5   4   9      203.43      207.40     18.55 o
   6   4   9       63.57       49.58     10.83 o
   7   4   9       72.51       65.09     12.64 o
   8   4   9       52.92       45.25     12.01 o
  -9   5   9       11.55       29.10     13.23 o
  -8   5   9      144.32      211.98     25.85 o
  -7   5   9       58.22       84.85     17.49 o
  -6   5   9      131.74      134.40     20.92 o
  -5   5   9       23.90       26.92     16.70 o
  -4   5   9        0.01        9.58     16.65 o
  -3   5   9       39.44       68.86     19.07 o
  -2   5   9       15.70       11.85      6.74 o
  -1   5   9       55.42       55.94     11.66 o
   0   5   9      294.92      295.48     12.76 o
   1   5   9      108.32      126.84     11.68 o
   2   5   9       42.53       45.19      8.79 o
   3   5   9        7.45       42.06      8.25 o
   4   5   9       14.06       19.16      9.44 o
   5   5   9       48.64       53.09     12.26 o
   6   5   9        0.82       -2.23      7.92 o
   7   5   9       12.92        4.69     10.35 o
  -9   6   9      106.31      130.62     22.68 o
  -8   6   9      149.54      140.42     22.82 o
  -7   6   9        2.55        5.35     16.51 o
  -6   6   9        3.17       -6.39     11.39 o
  -5   6   9       63.25       74.67     15.98 o
  -4   6   9       40.75       40.98     12.54 o
  -3   6   9      113.00      109.94     12.26 o
  -2   6   9       33.51       38.83      7.55 o
  -1   6   9        4.20       13.75      6.04 o
   0   6   9        2.47       -6.24      7.71 o
   1   6   9      296.45      344.56     23.73 o
   2   6   9       89.75      110.01     10.57 o
   3   6   9       21.89       31.04      9.54 o
   4   6   9       29.75       47.49      9.22 o
   5   6   9       80.64       76.80     14.41 o
   6   6   9       15.47       16.64      8.74 o
   7   6   9       61.47       78.20     16.58 o
  -8   7   9      861.30      722.73     40.30 o
  -7   7   9        0.50        8.11     15.13 o
  -6   7   9        9.72       13.76     13.68 o
  -5   7   9       31.55       32.03     14.91 o
  -4   7   9      277.59      237.52     16.31 o
  -3   7   9       96.76       96.06     12.30 o
  -2   7   9       34.31       36.47      7.18 o
  -1   7   9      464.63      428.82     15.47 o
   0   7   9       94.05       97.68     12.03 o
   1   7   9       88.80      101.92     14.19 o
   2   7   9      957.78      976.64     25.59 o
   3   7   9       49.73       87.50     10.61 o
   4   7   9      394.68      395.74     17.68 o
   5   7   9       11.79        6.52     10.73 o
   6   7   9       19.46       17.26     11.12 o
  -7   8   9       11.86       18.86     14.19 o
  -6   8   9        6.52       21.79     14.91 o
  -5   8   9       24.01       21.81     21.40 o
  -4   8   9       42.47       32.82      9.49 o
  -3   8   9     1049.58      946.80     29.99 o
  -2   8   9        6.02        5.53      6.73 o
  -1   8   9        8.84      -15.87     11.52 o
   0   8   9        0.20       -1.40      8.18 o
   1   8   9       87.87      115.30     13.33 o
   2   8   9        0.87        4.02      9.93 o
   3   8   9       47.82       72.22     10.80 o
   4   8   9        1.31       -2.93      8.12 o
   5   8   9      131.27      113.52     18.61 o
   6   8   9      282.62      329.29     23.38 o
  -7   9   9       41.81       27.80     22.13 o
  -6   9   9       85.70      103.90     22.48 o
  -5   9   9       33.06       28.15     16.68 o
  -4   9   9       97.40       99.09     12.67 o
  -3   9   9       48.19       29.97     10.47 o
  -2   9   9       17.91        9.83      9.11 o
  -1   9   9       50.35       44.44     10.70 o
   0   9   9      327.72      339.33     19.30 o
   1   9   9      528.52      471.94     37.15 o
   2   9   9        1.35       -7.05      6.98 o
   3   9   9        0.01       10.08      8.45 o
   4   9   9       24.43       20.33     12.40 o
   5   9   9       50.81       58.02     20.44 o
  -6  10   9        9.25       19.55     39.61 o
  -5  10   9       32.21       63.09     18.23 o
  -4  10   9        0.00       15.04     11.67 o
  -3  10   9        0.12       17.60     15.42 o
  -2  10   9       33.57       45.45     12.10 o
  -1  10   9        3.91       -4.20     14.24 o
   0  10   9       35.76       43.77     11.72 o
   1  10   9      131.68      118.43     14.75 o
   2  10   9      123.07      159.47     18.04 o
   3  10   9        5.18       14.18     36.99 o
   4  10   9       40.68       41.14     25.24 o
  -4  11   9       60.71       77.45     16.07 o
  -3  11   9      168.80      147.62     22.67 o
  -2  11   9       68.98       81.91     17.32 o
  -1  11   9       27.85       19.57     10.58 o
   0  11   9       91.88      100.33     15.12 o
   1  11   9        8.62       -1.98     13.13 o
   2  11   9        0.00       25.23     13.04 o
 -10   0  10       83.94       86.64     36.48 o
  -9   0  10       57.90       68.17     32.95 o
  -8   0  10        0.08       31.14     27.94 o
  -7   0  10      193.67      174.36     40.93 o
  -6   0  10       56.00       71.99     24.38 o
  -5   0  10     2253.62     2174.87    109.19 o
  -4   0  10        2.77      -29.23     16.97 o
  -3   0  10        8.42       19.03      7.84 o
  -2   0  10       30.96       32.68      9.74 o
  -1   0  10       35.15       35.77     10.04 o
   0   0  10      149.51      166.68     21.42 o
   1   0  10       13.18        4.01      9.50 o
   2   0  10      414.59      335.95     36.15 o
   3   0  10        0.03       -0.06      6.61 o
   4   0  10      188.19      204.68     20.42 o
   5   0  10      763.29      639.33     35.48 o
   6   0  10        0.34       -2.19     14.39 o
   7   0  10       37.45       28.26     14.02 o
   8   0  10        1.99       -1.84     14.29 o
  -9   1  10       69.90      117.57     33.18 o
  -8   1  10       29.00       35.98     21.55 o
  -7   1  10       44.04       48.76     19.60 o
  -6   1  10        0.51       15.41     13.83 o
  -5   1  10      219.01      222.97     40.63 o
  -4   1  10        5.88        6.42      8.27 o
  -3   1  10        1.01       -0.10      5.11 o
  -2   1  10        0.17        5.74      5.58 o
  -1   1  10        0.01        2.65      6.22 o
   0   1  10       38.04       39.39      7.81 o
   1   1  10      133.28      126.97     11.74 o
   2   1  10       22.26       33.30      8.80 o
   3   1  10       52.35       31.36     13.79 o
   4   1  10        0.66        7.51      6.38 o
   5   1  10      184.54      190.18     16.55 o
   6   1  10        1.67       -0.45      7.60 o
   7   1  10        6.19        2.51      8.44 o
  -9   2  10        0.82       19.97     21.71 o
  -8   2  10       73.32      111.29     28.36 o
  -7   2  10      134.11      108.89     22.65 o
  -6   2  10       75.07      105.79     22.50 o
  -5   2  10      198.06      155.49     23.45 o
  -4   2  10        3.58        2.21     12.77 o
  -3   2  10      127.99      130.55      9.89 o
  -2   2  10       26.54       28.08      6.84 o
  -1   2  10      303.11      287.62     13.34 o
   0   2  10     1268.95     1198.98     28.61 o
   1   2  10      699.07      607.87     17.79 o
   2   2  10      901.21      969.67     25.06 o
   3   2  10        0.05        3.06     12.86 o
   4   2  10       93.63       61.68      9.48 o
   5   2  10      129.55      110.35     13.59 o
   6   2  10       96.27       64.65     12.07 o
   7   2  10        0.34       -0.03      8.06 o
  -9   3  10       26.69       44.21     25.73 o
  -8   3  10      594.70      661.68     52.61 o
  -7   3  10       27.47       37.19     17.71 o
  -6   3  10       44.45       33.29     16.78 o
  -5   3  10       65.60       51.80     18.02 o
  -4   3  10      245.80      275.53     28.93 o
  -3   3  10       66.11       69.08      8.16 o
  -2   3  10      446.76      474.93     18.54 o
  -1   3  10      610.33      602.85     17.17 o
   0   3  10        3.25       17.25      7.52 o
   1   3  10      169.13      179.29     11.89 o
   2   3  10       38.71       58.87      9.32 o
   3   3  10      275.53      302.04     16.42 o
   4   3  10        8.23        0.48     12.86 o
   5   3  10       17.56       17.05      8.34 o
   6   3  10        0.20       -0.32      7.44 o
   7   3  10        0.48       -0.95      8.69 o
  -9   4  10       22.06       23.44     17.83 o
  -8   4  10      303.69      383.39     40.76 o
  -7   4  10        0.12       32.11     20.50 o
  -6   4  10        3.22        8.97     15.81 o
  -5   4  10       75.28       50.24     18.78 o
  -4   4  10        9.21        6.08     16.80 o
  -3   4  10        6.26       16.69     10.63 o
  -2   4  10      512.45      489.94     24.05 o
  -1   4  10      187.41      213.24     16.49 o
   0   4  10      206.10      168.93     11.63 o
   1   4  10       23.72       58.56      8.96 o
   2   4  10     1109.23     1111.74     27.44 o
   3   4  10       23.64       25.84     10.30 o
   4   4  10       23.04       20.29      9.19 o
   5   4  10       11.12        1.58      8.40 o
   6   4  10        4.03       13.77      9.23 o
   7   4  10        7.14       13.65     10.58 o
  -9   5  10       10.59       33.24     15.46 o
  -8   5  10      402.36      371.27     34.23 o
  -7   5  10        2.46        9.15     17.05 o
  -6   5  10      258.75      257.04     33.97 o
  -5   5  10      139.68      128.63     25.66 o
  -4   5  10       27.96       35.33     18.51 o
  -3   5  10      314.17      282.59     22.99 o
  -2   5  10        2.74       13.05      7.05 o
  -1   5  10      105.68      132.47     14.46 o
   0   5  10       43.39       55.22     12.58 o
   1   5  10        0.13        4.04      6.78 o
   2   5  10        9.80       21.59      7.38 o
   3   5  10      929.63      930.13     25.66 o
   4   5  10        6.66        3.83      9.11 o
   5   5  10       67.91       90.95     14.78 o
   6   5  10      302.26      351.40     21.69 o
   7   5  10      103.59      112.67     15.71 o
  -8   6  10      200.77      255.83     37.93 o
  -7   6  10        9.49       21.72     17.80 o
  -6   6  10       35.11       45.93     14.81 o
  -5   6  10        0.51       15.29     11.84 o
  -4   6  10      244.39      198.54     15.40 o
  -3   6  10        5.17        3.24      7.33 o
  -2   6  10        1.39        9.67      5.73 o
  -1   6  10        1.26       -1.27      5.68 o
   0   6  10      149.48      138.43     16.52 o
   1   6  10      218.93      246.29     21.93 o
   2   6  10      108.98       89.15     17.59 o
   3   6  10       92.40      108.49     11.66 o
   4   6  10      107.00       88.75     11.54 o
   5   6  10        7.87       19.03     10.25 o
   6   6  10        9.87       29.96     10.53 o
  -8   7  10      781.34      686.12     47.96 o
  -7   7  10        8.16       33.40     15.80 o
  -6   7  10       62.34       74.73     19.19 o
  -5   7  10        0.92       13.82     15.12 o
  -4   7  10       35.03       37.15     10.62 o
  -3   7  10       69.33       47.65     10.82 o
  -2   7  10      201.23      192.47     12.75 o
  -1   7  10      316.36      238.78     20.26 o
   0   7  10        1.27        0.69      7.38 o
   1   7  10      166.25      187.89     18.87 o
   2   7  10      109.72      102.73     13.78 o
   3   7  10        0.20       -0.06      7.58 o
   4   7  10       22.54       12.19      8.62 o
   5   7  10       36.16       41.95     12.88 o
   6   7  10       39.09       42.26     15.38 o
  -7   8  10       42.54       29.47     15.64 o
  -6   8  10        7.45       16.95     14.51 o
  -5   8  10       77.08       90.55     18.86 o
  -4   8  10        6.40       10.42      9.34 o
  -3   8  10        0.41       10.76      8.66 o
  -2   8  10       10.05       20.25      8.25 o
  -1   8  10      137.42      146.14     14.69 o
   0   8  10       49.92       58.22     11.48 o
   1   8  10      105.94       88.02     13.09 o
   2   8  10      461.54      444.75     24.40 o
   3   8  10        0.58       -4.81      7.53 o
   4   8  10      284.64      335.98     18.35 o
   5   8  10       17.07       15.95     15.56 o
  -6   9  10        0.00        5.67     19.53 o
  -5   9  10        6.56       -1.26     16.97 o
  -4   9  10        4.72       -4.78     14.86 o
  -3   9  10        0.47       -2.01      9.30 o
  -2   9  10        2.73        6.78     10.22 o
  -1   9  10      110.27      148.23     19.25 o
   0   9  10      656.19      605.57     24.64 o
   1   9  10      172.47      181.12     19.26 o
   2   9  10       32.18       18.26     10.65 o
   3   9  10        1.40       22.10     12.41 o
   4   9  10       21.76       23.64     10.43 o
  -5  10  10      398.64      408.03     35.53 o
  -4  10  10       47.20       59.83     12.99 o
  -3  10  10       27.14       13.20     15.07 o
  -2  10  10       39.41       35.58     12.12 o
  -1  10  10        9.34       11.36     12.24 o
   0  10  10        1.84        9.18      9.75 o
   1  10  10       94.50      105.09     15.07 o
   2  10  10      220.74      238.22     20.48 o
   3  10  10       20.17       35.82     19.68 o
  -3  11  10       17.08       21.31     16.82 o
  -2  11  10        4.07      -10.96     20.50 o
  -1  11  10        2.00        7.04     18.40 o
   0  11  10        0.85       12.25      9.96 o
   1  11  10        1.77       18.50     13.03 o
  -9   1  11        0.14       21.94     20.81 o
  -8   1  11        0.04       23.91     19.84 o
  -7   1  11       31.59        7.94     15.27 o
  -6   1  11      210.41      262.68     27.92 o
  -5   1  11       42.01       43.69     20.17 o
  -4   1  11        7.46       23.87     14.60 o
  -3   1  11       29.83       16.84      6.45 o
  -2   1  11       26.85       28.35      7.56 o
  -1   1  11        1.04        5.70      7.14 o
   0   1  11      691.61      690.11     20.03 o
   1   1  11      194.89      215.75     15.22 o
   2   1  11      104.26      100.11     12.37 o
   3   1  11       68.83       35.10     18.68 o
   4   1  11      167.05      154.26     15.17 o
   5   1  11        1.08        0.92      7.38 o
   6   1  11       20.52        3.32      7.97 o
   7   1  11        7.08       11.57      9.25 o
  -9   2  11       35.78       40.75     21.95 o
  -8   2  11        1.21       29.26     27.66 o
  -7   2  11       91.69       70.90     30.11 o
  -6   2  11      406.81      192.86     34.42 o
  -5   2  11       48.54       72.23     19.41 o
  -4   2  11       20.25       58.56     25.07 o
  -3   2  11        0.00       -2.36      8.97 o
  -2   2  11       21.27       25.67      7.23 o
  -1   2  11      131.32      115.61     10.87 o
   0   2  11     1690.99     1627.44     31.40 o
   1   2  11      789.60      784.11     20.96 o
   2   2  11        0.12       -1.38      6.10 o
   3   2  11       21.28       24.78      9.71 o
   4   2  11       17.05       15.48      7.95 o
   5   2  11       70.08       67.91     12.02 o
   6   2  11        0.48        9.24      8.68 o
   7   2  11       27.31       32.00     11.67 o
  -9   3  11       72.34       50.83     23.49 o
  -8   3  11       68.79       91.61     23.12 o
  -7   3  11       14.21       21.34     23.36 o
  -6   3  11        7.90       27.11     18.37 o
  -5   3  11       77.56       61.48     18.39 o
  -4   3  11       32.39       40.71     17.41 o
  -3   3  11        1.81        3.46      7.03 o
  -2   3  11        4.88        7.70      7.99 o
  -1   3  11       33.46       47.27      9.66 o
   0   3  11      104.57      124.08     10.59 o
   1   3  11      189.98      219.96     21.59 o
   2   3  11       59.58       48.08      8.76 o
   3   3  11      305.90      298.83     18.91 o
   4   3  11        5.06        9.21      8.69 o
   5   3  11       34.11       48.69     11.18 o
   6   3  11       99.79       91.28     14.39 o
   7   3  11        1.82       -2.38      9.51 o
  -8   4  11      708.37      648.41     46.91 o
  -7   4  11      124.67       81.52     37.32 o
  -6   4  11       97.41      101.99     41.54 o
  -5   4  11        0.68       -7.03     19.28 o
  -4   4  11      164.11      184.52     26.33 o
  -3   4  11        7.18       21.42     18.09 o
  -2   4  11       40.80       56.85     10.97 o
  -1   4  11      117.32      152.86     15.17 o
   0   4  11      373.07      332.83     18.71 o
   1   4  11      160.96      176.47     12.68 o
   2   4  11      154.03      137.96     12.48 o
   3   4  11       19.55        8.98     10.27 o
   4   4  11       61.36       67.41     12.93 o
   5   4  11       28.14       29.76     10.16 o
   6   4  11        9.21       -0.58      8.42 o
  -8   5  11       18.79       12.84     17.26 o
  -7   5  11      147.62      124.37     41.17 o
  -6   5  11       81.76       98.70     26.20 o
  -5   5  11        0.00        3.27     17.12 o
  -4   5  11       13.93       14.90     14.72 o
  -3   5  11        3.08       17.13      8.61 o
  -2   5  11       33.36       19.01      8.59 o
  -1   5  11        5.53        9.35      8.85 o
   0   5  11       94.22      113.70     15.81 o
   1   5  11      230.67      237.54     14.58 o
   2   5  11      261.40      287.80     15.72 o
   3   5  11       27.11       27.18      8.81 o
   4   5  11       16.49       17.25     10.36 o
   5   5  11       44.19       43.26     16.13 o
   6   5  11       41.68       43.15     11.31 o
  -8   6  11      295.26      288.50     39.07 o
  -7   6  11       15.32       27.73     23.47 o
  -6   6  11       29.96       18.42     15.55 o
  -5   6  11      314.11      330.05     28.17 o
  -4   6  11      142.15      129.24     13.31 o
  -3   6  11       87.20       80.88     11.19 o
  -2   6  11        5.89       13.04      8.17 o
  -1   6  11        9.08       -4.10      8.22 o
   0   6  11        3.19        7.91     10.62 o
   1   6  11      465.32      502.98     25.79 o
   2   6  11      185.03      215.73     15.48 o
   3   6  11       30.00       11.56      8.37 o
   4   6  11      112.68      137.76     20.43 o
   5   6  11        9.09        8.30     13.69 o
  -7   7  11      240.07      276.74     31.08 o
  -6   7  11        0.04       14.04     14.19 o
  -5   7  11      155.40      156.89     26.46 o
  -4   7  11        2.58       10.94      9.48 o
  -3   7  11      137.65      152.01     29.79 o
  -2   7  11      181.66      176.05     12.56 o
  -1   7  11      147.25      140.32     23.68 o
   0   7  11      343.86      321.74     19.34 o
   1   7  11      160.24      179.14     19.44 o
   2   7  11        0.00        5.12     11.05 o
   3   7  11       36.06       32.01      9.86 o
   4   7  11        0.42        4.90      8.65 o
   5   7  11      164.54      200.87     21.35 o
  -6   8  11       36.03       40.72     18.02 o
  -5   8  11        0.02       19.67     14.60 o
  -4   8  11        0.00        5.06     12.38 o
  -3   8  11       92.27       83.38     13.43 o
  -2   8  11       19.94       40.56     10.09 o
  -1   8  11      170.79      161.79     20.35 o
   0   8  11      139.64      132.59     16.89 o
   1   8  11        5.44       -1.39      9.75 o
   2   8  11       94.04      129.89     18.78 o
   3   8  11        0.00        2.41     16.44 o
   4   8  11        0.01       -1.63     11.36 o
  -5   9  11       97.67       65.96     18.72 o
  -4   9  11       17.45       16.29     15.13 o
  -3   9  11       13.65       11.22     14.70 o
  -2   9  11       71.32       63.67     13.06 o
  -1   9  11      111.68       86.94     26.34 o
   0   9  11      644.81      592.24     25.53 o
   1   9  11       35.69       38.67     12.47 o
   2   9  11       37.34      103.35     37.98 o
   3   9  11       97.61      120.42     18.21 o
  -3  10  11        0.01        2.30     14.77 o
  -2  10  11       23.28       20.10     12.65 o
  -1  10  11      243.77      243.06     24.70 o
   0  10  11        0.01       -9.49     10.15 o
   1  10  11       24.87       31.60     14.95 o
  -8   0  12        6.88       29.06     29.73 o
  -7   0  12      186.75      223.41     41.23 o
  -6   0  12      267.89      226.76     44.79 o
  -5   0  12       50.51       40.41     23.10 o
  -4   0  12       69.85      141.71     34.65 o
  -3   0  12       86.51       65.60     16.79 o
  -2   0  12     1529.43     1508.30     45.03 o
  -1   0  12     1637.52     1553.38     44.81 o
   0   0  12      330.32      383.95     22.84 o
   1   0  12       44.49       33.22     11.44 o
   2   0  12       52.80       43.22     19.29 o
   3   0  12      131.18      135.53     22.94 o
   4   0  12      270.33      256.85     25.22 o
   5   0  12        1.71       -1.12     11.50 o
   6   0  12       81.57       40.34     26.44 o
  -8   1  12        3.34       50.51     18.23 o
  -7   1  12       12.19        8.00     13.50 o
  -6   1  12        8.22       62.23     42.43 o
  -5   1  12       72.80       -7.21     33.24 o
  -4   1  12       16.93       41.26     22.62 o
  -3   1  12       50.23       48.82     14.55 o
  -2   1  12       10.50       17.02      6.98 o
  -1   1  12      469.79      486.72     17.58 o
   0   1  12      180.00      213.10     13.58 o
   1   1  12       64.69       57.30      8.90 o
   2   1  12       51.46       41.17     19.48 o
   3   1  12       37.63       44.24     12.32 o
   4   1  12       92.51       93.48     12.93 o
   5   1  12        3.07       14.05      8.55 o
   6   1  12       10.02       24.41     10.86 o
  -8   2  12        0.04       11.80     17.02 o
  -7   2  12      124.81       69.46     35.32 o
  -6   2  12        0.35      -14.82     13.34 o
  -5   2  12       48.40       39.87     18.85 o
  -4   2  12        7.11       29.08     16.51 o
  -3   2  12      124.12      134.92     18.51 o
  -2   2  12      730.39      718.11     23.10 o
  -1   2  12      178.41      180.79     12.74 o
   0   2  12      962.44     1067.29     24.89 o
   1   2  12        1.21       22.63      7.92 o
   2   2  12      107.57       89.14     10.73 o
   3   2  12      242.16      181.43     19.63 o
   4   2  12       21.28       36.54      9.79 o
   5   2  12       14.70        7.25      8.50 o
   6   2  12        1.70       -3.02      7.86 o
  -8   3  12       82.37      115.33     27.14 o
  -7   3  12      193.29      151.04     42.54 o
  -6   3  12       18.05       45.48     22.07 o
  -5   3  12        4.94       15.03     15.95 o
  -4   3  12       61.49       61.88     20.61 o
  -3   3  12       63.96       59.93     11.06 o
  -2   3  12      280.28      274.95     18.25 o
  -1   3  12       29.94       29.10      9.75 o
   0   3  12       14.45       14.75      7.38 o
   1   3  12        0.00       11.53      7.47 o
   2   3  12       16.86       26.38      8.28 o
   3   3  12      108.17       86.90     16.34 o
   4   3  12      107.08      140.56     18.88 o
   5   3  12        1.10        3.58      8.78 o
   6   3  12       55.91       74.94     13.90 o
  -8   4  12        2.96        5.43     28.87 o
  -7   4  12        1.18       -2.32     27.90 o
  -6   4  12       39.99       43.34     24.43 o
  -5   4  12      337.37      358.72     32.87 o
  -4   4  12        7.20       29.09     11.45 o
  -3   4  12        0.33       15.06      9.46 o
  -2   4  12      181.14      183.13     24.21 o
  -1   4  12       15.94       16.88      9.94 o
   0   4  12       91.58      135.44     17.69 o
   1   4  12       22.95       31.68      8.52 o
   2   4  12       35.37       43.64     10.96 o
   3   4  12       73.31       40.90     14.34 o
   4   4  12       29.27       37.08     12.47 o
   5   4  12       40.65       57.01     18.81 o
  -7   5  12       29.24       57.92     51.65 o
  -6   5  12       18.75       25.40     21.31 o
  -5   5  12      169.87      184.55     47.09 o
  -4   5  12      690.40      610.31     25.72 o
  -3   5  12      817.63      767.58     27.49 o
  -2   5  12        0.54       -5.74      6.94 o
  -1   5  12       18.51       13.86     11.40 o
   0   5  12       27.10       31.23     12.82 o
   1   5  12      200.99      222.99     31.58 o
   2   5  12        0.13        8.17      9.93 o
   3   5  12      268.55      315.31     17.71 o
   4   5  12        5.30        3.02      9.56 o
   5   5  12       31.29       77.13     17.84 o
  -7   6  12       20.86       36.27     16.55 o
  -6   6  12       78.46       55.49     17.03 o
  -5   6  12      130.60      127.98     22.20 o
  -4   6  12      140.11      126.37     22.63 o
  -3   6  12       44.37       54.49     11.87 o
  -2   6  12       67.30       74.43     18.44 o
  -1   6  12       20.60       10.73      9.51 o
   0   6  12       38.85       53.62     13.38 o
   1   6  12       18.41       16.40     14.59 o
   2   6  12       14.17       15.08     11.70 o
   3   6  12       20.08       12.70      9.42 o
   4   6  12       20.31       16.46     14.41 o
  -6   7  12        0.03       17.44     23.58 o
  -5   7  12        1.33        0.73     20.79 o
  -4   7  12        8.19       18.37      9.77 o
  -3   7  12        8.71       16.12      9.87 o
  -2   7  12        3.30       -1.03     10.54 o
  -1   7  12        8.30       16.18     13.65 o
   0   7  12        0.06       -8.21      8.97 o
   1   7  12      320.51      318.80     23.48 o
   2   7  12        5.59       16.40     12.13 o
   3   7  12       62.86       91.07     18.72 o
   4   7  12      349.24      405.68     27.23 o
  -5   8  12       52.97       67.38     17.46 o
  -4   8  12        0.15        7.20      9.68 o
  -3   8  12        7.83       19.69     14.29 o
  -2   8  12       47.46       34.92     10.00 o
  -1   8  12      207.20      197.57     25.49 o
   0   8  12       82.26       67.99     14.40 o
   1   8  12       52.82       70.44     16.43 o
   2   8  12        2.01       -9.33     21.61 o
   3   8  12        7.54       35.54     27.70 o
  -4   9  12       58.53       25.67     18.42 o
  -3   9  12        0.39       19.42     16.41 o
  -2   9  12       17.07        7.65     13.32 o
  -1   9  12      146.71      149.50     21.32 o
   0   9  12       16.85       25.22     12.05 o
   1   9  12        0.12        4.79     22.88 o
  -8   1  13        0.00       35.22     19.37 o
  -7   1  13       36.74       83.69     24.78 o
  -6   1  13        0.10       44.13     27.01 o
  -5   1  13       23.49       52.77     20.02 o
  -4   1  13      101.51      129.84     26.17 o
  -3   1  13       21.65       19.41     21.91 o
  -2   1  13      254.12      299.84     23.36 o
  -1   1  13       97.63      104.55     14.49 o
   0   1  13      498.66      491.68     18.54 o
   1   1  13      186.81      185.83     14.50 o
   2   1  13      185.47      203.99     20.82 o
   3   1  13        9.14        3.40      8.07 o
   4   1  13       16.14        9.70      8.93 o
   5   1  13        0.82       -2.15      8.40 o
  -8   2  13        0.31       -5.90     30.83 o
  -7   2  13      168.10      153.81     37.92 o
  -6   2  13        1.48      -20.54     23.34 o
  -5   2  13       17.67       29.32     16.59 o
  -4   2  13        1.34       40.80     20.97 o
  -3   2  13      128.35      163.37     21.26 o
  -2   2  13       92.85       97.84     12.06 o
  -1   2  13        6.38        9.25      8.71 o
   0   2  13      281.08      266.97     18.64 o
   1   2  13       31.47       43.05      9.27 o
   2   2  13        8.36       -8.79      8.08 o
   3   2  13       68.89       78.02     15.65 o
   4   2  13       14.39        6.07      8.70 o
   5   2  13        0.39       15.33      9.42 o
  -7   3  13        0.04      -20.14     24.94 o
  -6   3  13       21.91       75.49     19.73 o
  -5   3  13        5.07        2.46     16.42 o
  -4   3  13        5.15       35.76     61.13 o
  -3   3  13        4.13       13.57     18.42 o
  -2   3  13       49.89       55.71     11.78 o
  -1   3  13      304.86      319.13     27.35 o
   0   3  13       61.25       53.22     14.40 o
   1   3  13        0.14       -1.96      7.13 o
   2   3  13       98.66       75.18     11.51 o
   3   3  13       90.20      104.63     22.32 o
   4   3  13       70.75      119.42     14.67 o
   5   3  13      116.42      135.60     16.90 o
  -7   4  13       86.55      137.61     60.83 o
  -6   4  13       11.93      -15.50     18.91 o
  -5   4  13        1.08       48.11     18.68 o
  -4   4  13        7.83       10.40     11.85 o
  -3   4  13        0.03        8.58      9.42 o
  -2   4  13        0.15       11.71      9.80 o
  -1   4  13        0.59        9.81     10.72 o
   0   4  13       39.80       50.46     14.70 o
   1   4  13      188.07      211.52     28.55 o
   2   4  13       47.34       29.41     10.74 o
   3   4  13        3.03       21.79     10.41 o
   4   4  13       56.80       31.09     14.14 o
  -7   5  13        0.29        7.26     21.85 o
  -6   5  13       12.61       80.07     84.33 o
  -5   5  13       29.53       43.23     19.42 o
  -4   5  13       12.16       11.14     10.31 o
  -3   5  13        1.00        6.61     10.90 o
  -2   5  13       12.72       12.79      9.22 o
  -1   5  13        6.82        5.00     11.97 o
   0   5  13        1.46       23.91     12.72 o
   1   5  13        1.46       -7.17     11.54 o
   2   5  13        2.81       13.79      8.95 o
   3   5  13       61.73       95.51     12.68 o
   4   5  13       11.50       16.09     12.45 o
  -6   6  13        7.72       25.06     15.91 o
  -5   6  13        0.40        1.34     14.02 o
  -4   6  13       39.64       19.35     11.66 o
  -3   6  13        4.70       14.07     12.32 o
  -2   6  13       15.22       12.73      9.25 o
  -1   6  13        7.11        5.85     12.07 o
   0   6  13       24.23       27.39     12.55 o
   1   6  13        7.20       10.45     17.66 o
   2   6  13        3.16        5.02     27.58 o
   3   6  13        0.41        1.97     10.02 o
  -5   7  13       82.70       67.90     18.85 o
  -4   7  13        2.19       31.03     10.40 o
  -3   7  13        2.53       18.71     21.18 o
  -2   7  13       23.38       33.61     10.91 o
  -1   7  13       10.50       16.80     18.37 o
   0   7  13        3.12       13.49     12.15 o
   1   7  13       26.67       17.32     24.52 o
   2   7  13      245.37      336.19     34.82 o
  -4   8  13       11.36        7.38     33.63 o
  -3   8  13       43.19       32.31     15.53 o
  -2   8  13        0.18       44.93     11.84 o
  -1   8  13        0.90       28.95     11.38 o
   0   8  13      157.03      158.68     17.59 o
   1   8  13        9.97       14.62     22.89 o
  -5   0  14      100.15      125.04     35.00 o
  -4   0  14      796.05      747.03     66.41 o
  -3   0  14      406.47      373.75     48.82 o
  -2   0  14     3647.49     3656.37    176.31 o
  -1   0  14      224.60      197.77     34.53 o
   0   0  14      220.01      223.56     27.44 o
   1   0  14       44.08       53.33     28.03 o
   2   0  14        0.06       10.43     13.81 o
   3   0  14        8.09       16.18     12.40 o
   4   0  14       19.97       14.87     12.42 o
  -7   1  14       56.80       27.17     27.57 o
  -6   1  14       41.90       19.82     32.39 o
  -5   1  14        7.19       72.58     41.29 o
  -4   1  14       55.09       47.64     12.71 o
  -3   1  14      351.69      411.34     37.14 o
  -2   1  14        9.81       30.58     17.19 o
  -1   1  14        6.56       16.21     12.11 o
   0   1  14       32.98       32.04     19.04 o
   1   1  14        0.36        4.53     14.32 o
   2   1  14       41.29       52.72     13.29 o
   3   1  14       82.23       99.59     13.95 o
   4   1  14        1.06        1.36      8.60 o
  -7   2  14       87.83      145.05     37.02 o
  -6   2  14       20.62       28.49     20.07 o
  -5   2  14        3.24       -4.93     25.44 o
  -4   2  14      326.67      290.32     20.83 o
  -3   2  14      175.09      193.69     31.12 o
  -2   2  14       33.33       45.57     14.78 o
  -1   2  14        2.58        4.42     12.36 o
   0   2  14        3.14       -5.84      9.62 o
   1   2  14      136.36      134.34     13.72 o
   2   2  14        2.02       12.05      9.99 o
   3   2  14      110.80      145.87     19.39 o
   4   2  14       92.96       81.06     14.28 o
  -6   3  14      110.34      139.67     32.01 o
  -5   3  14       73.76       18.64     29.95 o
  -4   3  14        0.17       -9.31     17.42 o
  -3   3  14       33.70       49.43     22.79 o
  -2   3  14       10.78       15.86     20.55 o
  -1   3  14      495.50      540.04     43.27 o
   0   3  14        2.60       12.45     14.46 o
   1   3  14       48.23       66.89     14.31 o
   2   3  14       23.25       20.88      8.96 o
   3   3  14       66.33       93.08     17.32 o
   4   3  14        2.68       14.09      9.19 o
  -6   4  14        1.66       15.46     36.61 o
  -5   4  14       73.17       88.40     38.61 o
  -4   4  14       18.65       27.19     12.66 o
  -3   4  14       15.66       26.13     16.07 o
  -2   4  14        3.17       -0.06     13.77 o
  -1   4  14       35.73       31.13     15.18 o
   0   4  14       43.31       48.71     14.24 o
   1   4  14       91.31       77.09     16.53 o
   2   4  14        0.44        4.63     13.84 o
   3   4  14        3.76       11.80     17.84 o
  -5   5  14       12.42       24.94     18.88 o
  -4   5  14       51.22      118.12     32.06 o
  -3   5  14       31.45       49.13     12.90 o
  -2   5  14       86.82      100.10     13.85 o
  -1   5  14       32.25       55.84     15.24 o
   0   5  14       37.26       51.65     19.17 o
   1   5  14      213.69      252.10     22.66 o
   2   5  14      221.19      221.21     28.24 o
   3   5  14        8.87       38.21     12.08 o
  -5   6  14       19.72        1.59     13.55 o
  -4   6  14        7.31       43.91     15.44 o
  -3   6  14       76.20       66.11     32.90 o
  -2   6  14       20.10       35.92     11.04 o
  -1   6  14       36.95       21.07     19.04 o
   0   6  14       90.20       97.78     21.13 o
   1   6  14       21.07       31.57     24.10 o
   2   6  14        8.47       62.87     33.27 o
  -3   7  14        3.10       -9.68     14.63 o
  -2   7  14       34.74       41.23     17.76 o
  -1   7  14      102.12       95.48     18.20 o
   0   7  14       26.21       23.43     13.57 o
  -6   1  15        0.35       46.74     28.32 o
  -5   1  15        1.30       20.32     41.18 o
  -4   1  15       27.07       47.37     39.56 o
  -3   1  15      136.29      147.47     45.59 o
  -2   1  15        0.60       12.67     11.84 o
  -1   1  15        8.08      -10.81     12.41 o
   0   1  15        7.04       24.36     10.69 o
   1   1  15        0.03       21.74     12.80 o
   2   1  15       26.05       38.50     13.81 o
   3   1  15       10.16       11.12      9.42 o
  -5   2  15        1.47       20.43     22.97 o
  -4   2  15      339.72      329.56     31.29 o
  -3   2  15      266.47      253.13     36.19 o
  -2   2  15       40.59       54.28     14.80 o
  -1   2  15        4.90        5.94     16.91 o
   0   2  15       18.87       33.13     15.42 o
   1   2  15        1.09       15.82     10.17 o
   2   2  15      129.39      167.81     24.67 o
  -5   3  15       22.09       90.15     33.73 o
  -4   3  15        6.26       -7.64     33.16 o
  -3   3  15       21.49       45.18     11.84 o
  -2   3  15       91.85      114.29     30.15 o
  -1   3  15        0.06       24.49     19.27 o
   0   3  15       46.36       58.72     26.23 o
   1   3  15      283.13      375.61     26.52 o
   2   3  15        2.95       39.54     16.27 o
  -4   4  15       55.92       67.38     21.97 o
  -3   4  15        0.94       23.04     10.42 o
  -2   4  15       29.41       25.00     24.98 o
  -1   4  15       34.94       47.51     26.28 o
   0   4  15        1.32       26.01     16.06 o
   1   4  15       34.79       54.26     15.73 o
  -4   5  15       64.04       97.14     32.48 o
  -3   5  15       12.83       26.43     13.35 o
  -2   5  15        0.08       29.41     12.74 o
  -1   5  15        0.25       11.21     22.73 o
   0   5  15       11.65       48.23     15.40 o
   1   5  15        0.96       24.12     43.76 o
  -4   0  16       53.70       62.14     33.39 o
  -3   0  16       38.95       50.84     31.18 o
  -2   0  16       14.12       35.52     40.41 o
  -1   0  16      306.05      217.53     35.94 o
   1   0  16      420.26      467.43     31.91 o
  -4   1  16      282.16      410.67     42.73 o
  -3   1  16       44.25       65.45     45.69 o
  -2   1  16       89.13       81.47     15.43 o
  -1   1  16       39.60       29.24     19.88 o
   0   1  16        8.45       29.90     24.13 o
   1   1  16        0.49       27.31     35.98 o
  -3   2  16       95.52       77.60     24.26 o
  -2   2  16        0.47       22.26     26.33 o
  -1   2  16        3.82       -4.76     17.51 o
   0   2  16       18.36       72.72     33.29 o
  -2   3  16       20.83       40.63     27.70 o
  -1   3  16        1.50       20.42     25.47 o
 
